# Supplementary material for: Bis((E)-2-{5,5-di­methyl-3-[4-(1H-1,2,4-triazol-1-yl-κN 4)styr­yl]cyclo­hex-2-enyl­idene}malono­nitrile)­diiodido­mercury(II)
Source: Acta Crystallogr Sect E Struct Rep Online. 2013 Sep 21;69(Pt 10):m556–7. doi: 10.1107/S160053681302518X (PMC3790361; doi:10.1107/S160053681302518X)
Supplement: Supplementary file 1 [file e-69-0m556-sup1.cif]

##############################################################################
#                                                                            #
# This CIF contains the data in a paper accepted for publication in          #
# Acta Crystallographica Section E. It conforms to the requirements of       #
# Notes for Authors for Acta Crystallographica Section E, and has been       #
# peer reviewed under the auspices of the IUCr Commission on Journals.       #
#                                                                            #
# Full details of the Crystallographic Information File format               #
# are given in the paper "The Crystallographic Information File (CIF):       #
# a New Standard Archive File for Crystallography" by S. R. Hall, F. H.      #
# Allen and I. D. Brown [Acta Cryst. (1991), A47, 655-685].                  #
#                                                                            #
# The current version of the core CIF dictionary is obtainable from          #
# ftp://ftp.iucr.org/pub/cif_core.dic.                                       #
#                                                                            #
# Software is freely available for graphical display of the structure(s)     #
# in this CIF. For information consult the CIF software page                 #
# http://www.iucr.org/resources/cif/software.                                #
#                                                                            #
# This file may be used for bona fide research purposes within the           #
# scientific community so long as proper attribution is given to the journal # 
# article from which it was obtained.                                        #
#                                                                            #
##############################################################################
data_I
_database_code_depnum_ccdc_archive 'CCDC 948299'
_audit_creation_method     SHELXL-2013
_chemical_name_systematic
;\
Bis((<i>E</i>)-2-{5,5-dimethyl-3-[4-(1<i>H</i>-1,2,4-triazol-1-yl-\
\k<i>N</i>^4^)styryl]cyclohex-2-enylidene}malononitrile)diiodidomercury(II)
;
_chemical_name_common     ?
_chemical_formula_moiety     'C42 H38 Hg I2 N10'
_chemical_formula_sum     'C42 H38 Hg I2 N10'
_chemical_formula_iupac     '[Hg I2 (C21 H19 N5)2]'
_chemical_formula_weight     1137.21
_chemical_melting_point     ?
_space_group_crystal_system     monoclinic
_space_group_name_H-M_alt     'C 2/c'
_space_group_name_Hall     '-C 2yc'
loop_
    _space_group_symop_operation_xyz
    'x, y, z'
    '-x, y, -z+1/2'
    'x+1/2, y+1/2, z'
    '-x+1/2, y+1/2, -z+1/2'
    '-x, -y, -z'
    'x, -y, z-1/2'
    '-x+1/2, -y+1/2, -z'
    'x+1/2, -y+1/2, z-1/2'
_cell_length_a     38.9622(16)
_cell_length_b     5.5684(12)
_cell_length_c     21.9564(14)
_cell_angle_alpha     90
_cell_angle_beta     117.738(2)
_cell_angle_gamma     90
_cell_volume     4216.2(10)
_cell_formula_units_Z     4
_cell_measurement_reflns_used     3126
_cell_measurement_theta_min     2.11
_cell_measurement_theta_max     23.64
_cell_measurement_temperature     291(2)
_exptl_crystal_description     needle
_exptl_crystal_colour     yellow
_exptl_crystal_size_max     0.30
_exptl_crystal_size_mid     0.20
_exptl_crystal_size_min     0.18
_exptl_crystal_density_diffrn     1.792
_exptl_crystal_density_meas     ?
_exptl_crystal_density_method     'not measured'
_exptl_crystal_F_000     2184
_exptl_absorpt_coefficient_mu     5.158
_exptl_absorpt_correction_type     multi-scan
_exptl_absorpt_process_details     '(SADABS; Bruker, 2001)'
_exptl_absorpt_correction_T_min     0.307
_exptl_absorpt_correction_T_max     0.457
_exptl_special_details     ?
_diffrn_ambient_temperature     291(2)
_diffrn_radiation_type     MoK\a
_diffrn_radiation_wavelength     0.71073
_diffrn_radiation_source     'fine-focus sealed tube'
_diffrn_radiation_monochromator     graphite
_diffrn_measurement_device_type     'Bruker APEX CCD'
_diffrn_measurement_method     '\f and \w scans'
_diffrn_detector_area_resol_mean     ?
_diffrn_reflns_number     14961
_diffrn_reflns_av_R_equivalents     0.0320
_diffrn_reflns_theta_min     1.866
_diffrn_reflns_theta_max     25.978
_diffrn_reflns_theta_full     25.242
_diffrn_measured_fraction_theta_max     0.988
_diffrn_measured_fraction_theta_full     0.996
_diffrn_reflns_limit_h_min     -47
_diffrn_reflns_limit_h_max     47
_diffrn_reflns_limit_k_min     -6
_diffrn_reflns_limit_k_max     6
_diffrn_reflns_limit_l_min     -26
_diffrn_reflns_limit_l_max     26
_refine_special_details     ?
_reflns_number_total     4078
_reflns_number_gt     3384
_reflns_threshold_expression     >2\s(I)
_refine_ls_structure_factor_coef     Fsqd
_refine_ls_matrix_type     full
_refine_ls_R_factor_all     0.0379
_refine_ls_R_factor_gt     0.0274
_refine_ls_wR_factor_gt     0.0667
_refine_ls_wR_factor_ref     0.0714
_refine_ls_goodness_of_fit_ref     1.010
_refine_ls_restrained_S_all     1.010
_refine_ls_number_reflns     4078
_refine_ls_number_parameters     251
_refine_ls_number_restraints     0
_refine_ls_hydrogen_treatment     constr
_refine_ls_weighting_scheme     calc
_refine_ls_weighting_details
             'calc w=1/[\s^2^(Fo^2^)+(0.04P)^2^+0.22P] where P=(Fo^2^+2Fc^2^)/3'
_atom_sites_solution_hydrogens     geom
_atom_sites_solution_primary     direct
_atom_sites_solution_secondary     difmap
_refine_ls_shift/su_max     0.001
_refine_ls_shift/su_mean     0.000
_refine_diff_density_max     0.779
_refine_diff_density_min     -0.517
_refine_ls_extinction_method     none
_refine_ls_extinction_coef     ?
loop_
    _atom_type_symbol
    _atom_type_description
    _atom_type_scat_dispersion_real
    _atom_type_scat_dispersion_imag
    _atom_type_scat_source
    'C' 'C' 0.0033 0.0016
                         'International Tables Vol C Tables 4.2.6.8 and 6.1.1.4'
    'H' 'H' 0.0000 0.0000
                         'International Tables Vol C Tables 4.2.6.8 and 6.1.1.4'
    'N' 'N' 0.0061 0.0033
                         'International Tables Vol C Tables 4.2.6.8 and 6.1.1.4'
    'I' 'I' -0.4742 1.8119
                         'International Tables Vol C Tables 4.2.6.8 and 6.1.1.4'
    'Hg' 'Hg' -2.3894 9.2266
                         'International Tables Vol C Tables 4.2.6.8 and 6.1.1.4'
_computing_data_collection     'SMART (Bruker, 2007)'
_computing_cell_refinement     'SAINT (Bruker, 2007)'
_computing_data_reduction     'SAINT (Bruker, 2007)'
_computing_structure_solution     'SHELXTL (Sheldrick, 2008)'
_computing_structure_refinement     'SHELXTL (Sheldrick, 2008)'
_computing_molecular_graphics
               'XP in SHELXTL (Sheldrick, 2008) and DIAMOND (Brandenburg, 1999)'
_computing_publication_material     'SHELXTL (Sheldrick, 2008)'
loop_
    _atom_site_type_symbol
    _atom_site_label
    _atom_site_fract_x
    _atom_site_fract_y
    _atom_site_fract_z
    _atom_site_U_iso_or_equiv
    _atom_site_adp_type
    _atom_site_calc_flag
    _atom_site_occupancy
    _atom_site_disorder_assembly
    _atom_site_disorder_group
    Hg Hg1 0.0000 1.49817(4) 0.7500 0.04679(9) Uani d 1 . .
    I I1 0.06739(2) 1.65983(6) 0.84809(2) 0.06479(11) Uani d 1 . .
    C C19 0.11064(13) 0.4748(8) 0.6784(2) 0.0541(11) Uani d 1 . .
    H H19 0.1329 0.4209 0.7164 0.065 Uiso calc 1 . .
    C C15 0.06588(13) 0.4500(8) 0.5599(2) 0.0560(11) Uani d 1 . .
    H H15 0.0575 0.3788 0.5170 0.067 Uiso calc 1 . .
    C C16 0.04479(12) 0.6381(8) 0.5667(2) 0.0540(10) Uani d 1 . .
    H H16 0.0227 0.6937 0.5288 0.065 Uiso calc 1 . .
    N N5 0.01215(9) 1.2154(6) 0.67843(16) 0.0452(7) Uani d 1 . .
    N N3 0.03392(9) 0.9312(6) 0.63805(16) 0.0409(7) Uani d 1 . .
    C C13 0.12305(12) 0.1699(7) 0.6110(2) 0.0485(9) Uani d 1 . .
    H H13 0.1406 0.1013 0.6525 0.058 Uiso calc 1 . .
    C C21 -0.01308(12) 1.1596(8) 0.6130(2) 0.0590(11) Uani d 1 . .
    H H21 -0.0370 1.2354 0.5892 0.071 Uiso calc 1 . .
    C C20 0.04150(12) 1.0708(7) 0.6927(2) 0.0447(9) Uani d 1 . .
    H H20 0.0641 1.0659 0.7344 0.054 Uiso calc 1 . .
    C C17 0.05698(10) 0.7431(6) 0.63072(19) 0.0401(8) Uani d 1 . .
    C C14 0.09914(11) 0.3646(7) 0.6153(2) 0.0439(9) Uani d 1 . .
    N N4 -0.00144(11) 0.9900(6) 0.58534(19) 0.0614(10) Uani d 1 . .
    C C18 0.08964(12) 0.6650(8) 0.6862(2) 0.0528(10) Uani d 1 . .
    H H18 0.0979 0.7374 0.7290 0.063 Uiso calc 1 . .
    C C10 0.14855(11) -0.1065(7) 0.5526(2) 0.0430(9) Uani d 1 . .
    C C9 0.17746(11) -0.2203(7) 0.61823(19) 0.0481(9) Uani d 1 . .
    H H9A 0.1640 -0.3332 0.6333 0.058 Uiso calc 1 . .
    H H9B 0.1885 -0.0966 0.6532 0.058 Uiso calc 1 . .
    C C11 0.14662(11) -0.1692(7) 0.4915(2) 0.0468(9) Uani d 1 . .
    H H11 0.1295 -0.0878 0.4520 0.056 Uiso calc 1 . .
    C C12 0.12256(12) 0.0798(7) 0.5548(2) 0.0490(10) Uani d 1 . .
    H H12 0.1040 0.1402 0.5129 0.059 Uiso calc 1 . .
    C C6 0.21068(11) -0.3527(6) 0.61357(19) 0.0451(9) Uani d 1 . .
    C C5 0.19376(13) -0.5051(6) 0.5484(2) 0.0504(10) Uani d 1 . .
    H H5A 0.2147 -0.5826 0.5437 0.061 Uiso calc 1 . .
    H H5B 0.1775 -0.6298 0.5524 0.061 Uiso calc 1 . .
    C C4 0.17029(11) -0.3582(7) 0.4857(2) 0.0448(9) Uani d 1 . .
    C C1 0.19109(13) -0.6083(9) 0.4172(2) 0.0556(10) Uani d 1 . .
    C C2 0.17018(12) -0.4045(8) 0.4249(2) 0.0493(10) Uani d 1 . .
    C C3 0.14937(13) -0.2621(9) 0.3649(2) 0.0566(11) Uani d 1 . .
    N N2 0.13295(13) -0.1425(8) 0.3170(2) 0.0772(12) Uani d 1 . .
    N N1 0.20731(13) -0.7689(8) 0.4121(2) 0.0824(13) Uani d 1 . .
    C C8 0.24041(12) -0.1776(7) 0.6121(2) 0.0580(11) Uani d 1 . .
    H H8A 0.2609 -0.2658 0.6095 0.087 Uiso calc 1 . .
    H H8B 0.2510 -0.0819 0.6531 0.087 Uiso calc 1 . .
    H H8C 0.2280 -0.0748 0.5726 0.087 Uiso calc 1 . .
    C C7 0.23118(16) -0.5185(7) 0.6758(3) 0.0698(14) Uani d 1 . .
    H H7A 0.2131 -0.6351 0.6761 0.105 Uiso calc 1 . .
    H H7B 0.2411 -0.4252 0.7173 0.105 Uiso calc 1 . .
    H H7C 0.2522 -0.5992 0.6732 0.105 Uiso calc 1 . .
loop_
    _atom_site_aniso_label
    _atom_site_aniso_U_11
    _atom_site_aniso_U_22
    _atom_site_aniso_U_33
    _atom_site_aniso_U_12
    _atom_site_aniso_U_13
    _atom_site_aniso_U_23
    Hg1 0.05187(14) 0.04752(14) 0.04360(14) 0.000 0.02444(11) 0.000
    I1 0.0631(2) 0.0737(2) 0.05467(19) -0.01842(15) 0.02500(15) -0.00968(15)
    C19 0.056(3) 0.069(3) 0.043(2) 0.019(2) 0.027(2) 0.012(2)
    C15 0.053(3) 0.064(3) 0.050(3) 0.000(2) 0.023(2) -0.023(2)
    C16 0.044(2) 0.066(3) 0.046(2) 0.008(2) 0.0154(18) -0.016(2)
    N5 0.0489(19) 0.0457(18) 0.0442(18) 0.0023(15) 0.0242(16) -0.0050(15)
    N3 0.0427(18) 0.0461(17) 0.0376(17) 0.0000(14) 0.0219(15) -0.0028(14)
    C13 0.056(2) 0.045(2) 0.053(2) 0.0027(18) 0.032(2) 0.0038(19)
    C21 0.048(2) 0.077(3) 0.048(2) 0.014(2) 0.019(2) -0.007(2)
    C20 0.049(2) 0.047(2) 0.039(2) 0.0000(18) 0.0210(18) -0.0038(17)
    C17 0.046(2) 0.0409(19) 0.043(2) -0.0022(17) 0.0285(18) -0.0026(17)
    C14 0.049(2) 0.045(2) 0.049(2) -0.0011(18) 0.0314(19) -0.0004(18)
    N4 0.050(2) 0.082(3) 0.044(2) 0.0147(18) 0.0156(17) -0.0155(18)
    C18 0.064(3) 0.065(3) 0.035(2) 0.016(2) 0.028(2) -0.001(2)
    C10 0.047(2) 0.0361(19) 0.051(2) -0.0018(17) 0.0268(19) -0.0027(18)
    C9 0.057(2) 0.041(2) 0.051(2) -0.0002(18) 0.029(2) -0.0021(19)
    C11 0.050(2) 0.045(2) 0.045(2) 0.0068(18) 0.0219(19) -0.0007(18)
    C12 0.048(2) 0.048(2) 0.055(3) 0.0043(19) 0.027(2) -0.004(2)
    C6 0.055(2) 0.0315(19) 0.045(2) 0.0024(17) 0.0202(18) 0.0003(17)
    C5 0.061(3) 0.032(2) 0.061(3) 0.0023(18) 0.031(2) -0.0009(19)
    C4 0.042(2) 0.042(2) 0.053(2) -0.0049(17) 0.0240(18) -0.0077(18)
    C1 0.056(3) 0.056(3) 0.060(3) -0.002(2) 0.031(2) -0.014(2)
    C2 0.047(2) 0.045(2) 0.054(3) -0.0012(19) 0.023(2) -0.012(2)
    C3 0.053(3) 0.070(3) 0.045(3) 0.000(2) 0.021(2) -0.018(2)
    N2 0.081(3) 0.087(3) 0.055(3) 0.007(2) 0.024(2) -0.007(2)
    N1 0.082(3) 0.075(3) 0.103(3) 0.003(2) 0.053(3) -0.028(3)
    C8 0.051(2) 0.047(2) 0.071(3) -0.0008(19) 0.024(2) -0.002(2)
    C7 0.091(4) 0.048(3) 0.062(3) 0.014(2) 0.028(3) 0.009(2)
_geom_special_details
;
All e.s.d.'s (except the e.s.d. in the dihedral angle between two l.s. planes)
are estimated using the full covariance matrix. The cell e.s.d.'s are taken
into account individually in the estimation of e.s.d.'s in distances, angles
and torsion angles; correlations between e.s.d.'s in cell parameters are only
used when they are defined by crystal symmetry. An approximate (isotropic)
treatment of cell e.s.d.'s is used for estimating e.s.d.'s involving l.s.
planes.
;
loop_
    _geom_bond_atom_site_label_1
    _geom_bond_atom_site_label_2
    _geom_bond_site_symmetry_2
    _geom_bond_distance
    _geom_bond_publ_flag
    Hg1 N5 . 2.422(3) ?
    Hg1 I1 . 2.6606(8) ?
    C19 C14 . 1.385(6) ?
    C19 C18 . 1.397(5) ?
    C19 H19 . 0.9300 ?
    C15 C16 . 1.381(5) ?
    C15 C14 . 1.384(6) ?
    C15 H15 . 0.9300 ?
    C16 C17 . 1.386(5) ?
    C16 H16 . 0.9300 ?
    N5 C20 . 1.312(5) ?
    N5 C21 . 1.346(5) ?
    N3 C20 . 1.342(5) ?
    N3 N4 . 1.364(5) ?
    N3 C17 . 1.437(5) ?
    C13 C12 . 1.324(5) ?
    C13 C14 . 1.461(5) ?
    C13 H13 . 0.9300 ?
    C21 N4 . 1.313(5) ?
    C21 H21 . 0.9300 ?
    C20 H20 . 0.9300 ?
    C17 C18 . 1.360(5) ?
    C18 H18 . 0.9300 ?
    C10 C11 . 1.354(5) ?
    C10 C12 . 1.466(5) ?
    C10 C9 . 1.495(5) ?
    C9 C6 . 1.533(5) ?
    C9 H9A . 0.9700 ?
    C9 H9B . 0.9700 ?
    C11 C4 . 1.444(5) ?
    C11 H11 . 0.9300 ?
    C12 H12 . 0.9300 ?
    C6 C5 . 1.524(5) ?
    C6 C8 . 1.526(5) ?
    C6 C7 . 1.531(6) ?
    C5 C4 . 1.494(6) ?
    C5 H5A . 0.9700 ?
    C5 H5B . 0.9700 ?
    C4 C2 . 1.357(5) ?
    C1 N1 . 1.131(5) ?
    C1 C2 . 1.452(6) ?
    C2 C3 . 1.424(6) ?
    C3 N2 . 1.153(5) ?
    C8 H8A . 0.9600 ?
    C8 H8B . 0.9600 ?
    C8 H8C . 0.9600 ?
    C7 H7A . 0.9600 ?
    C7 H7B . 0.9600 ?
    C7 H7C . 0.9600 ?
loop_
    _geom_angle_atom_site_label_1
    _geom_angle_atom_site_label_2
    _geom_angle_atom_site_label_3
    _geom_angle_site_symmetry_1
    _geom_angle_site_symmetry_3
    _geom_angle
    _geom_angle_publ_flag
    N5 Hg1 N5 2_556 . 98.89(15) ?
    N5 Hg1 I1 2_556 . 96.43(8) ?
    N5 Hg1 I1 . . 109.14(7) ?
    N5 Hg1 I1 2_556 2_556 109.15(7) ?
    N5 Hg1 I1 . 2_556 96.43(8) ?
    I1 Hg1 I1 . 2_556 140.450(19) ?
    C14 C19 C18 . . 121.6(4) ?
    C14 C19 H19 . . 119.2 ?
    C18 C19 H19 . . 119.2 ?
    C16 C15 C14 . . 121.7(4) ?
    C16 C15 H15 . . 119.1 ?
    C14 C15 H15 . . 119.1 ?
    C15 C16 C17 . . 119.3(4) ?
    C15 C16 H16 . . 120.4 ?
    C17 C16 H16 . . 120.4 ?
    C20 N5 C21 . . 103.6(3) ?
    C20 N5 Hg1 . . 131.0(3) ?
    C21 N5 Hg1 . . 125.2(3) ?
    C20 N3 N4 . . 109.6(3) ?
    C20 N3 C17 . . 129.3(3) ?
    N4 N3 C17 . . 121.1(3) ?
    C12 C13 C14 . . 127.5(4) ?
    C12 C13 H13 . . 116.3 ?
    C14 C13 H13 . . 116.3 ?
    N4 C21 N5 . . 115.0(4) ?
    N4 C21 H21 . . 122.5 ?
    N5 C21 H21 . . 122.5 ?
    N5 C20 N3 . . 109.7(4) ?
    N5 C20 H20 . . 125.1 ?
    N3 C20 H20 . . 125.1 ?
    C18 C17 C16 . . 120.7(3) ?
    C18 C17 N3 . . 120.3(3) ?
    C16 C17 N3 . . 119.0(3) ?
    C15 C14 C19 . . 117.5(3) ?
    C15 C14 C13 . . 124.2(4) ?
    C19 C14 C13 . . 118.3(4) ?
    C21 N4 N3 . . 102.1(3) ?
    C17 C18 C19 . . 119.2(4) ?
    C17 C18 H18 . . 120.4 ?
    C19 C18 H18 . . 120.4 ?
    C11 C10 C12 . . 119.6(4) ?
    C11 C10 C9 . . 121.0(3) ?
    C12 C10 C9 . . 119.4(3) ?
    C10 C9 C6 . . 114.9(3) ?
    C10 C9 H9A . . 108.6 ?
    C6 C9 H9A . . 108.6 ?
    C10 C9 H9B . . 108.6 ?
    C6 C9 H9B . . 108.6 ?
    H9A C9 H9B . . 107.5 ?
    C10 C11 C4 . . 122.2(4) ?
    C10 C11 H11 . . 118.9 ?
    C4 C11 H11 . . 118.9 ?
    C13 C12 C10 . . 126.0(4) ?
    C13 C12 H12 . . 117.0 ?
    C10 C12 H12 . . 117.0 ?
    C5 C6 C8 . . 109.7(3) ?
    C5 C6 C7 . . 108.7(3) ?
    C8 C6 C7 . . 108.6(4) ?
    C5 C6 C9 . . 108.7(3) ?
    C8 C6 C9 . . 111.5(3) ?
    C7 C6 C9 . . 109.6(4) ?
    C4 C5 C6 . . 111.9(3) ?
    C4 C5 H5A . . 109.2 ?
    C6 C5 H5A . . 109.2 ?
    C4 C5 H5B . . 109.2 ?
    C6 C5 H5B . . 109.2 ?
    H5A C5 H5B . . 107.9 ?
    C2 C4 C11 . . 121.1(4) ?
    C2 C4 C5 . . 121.6(4) ?
    C11 C4 C5 . . 117.3(3) ?
    N1 C1 C2 . . 178.8(5) ?
    C4 C2 C3 . . 122.9(4) ?
    C4 C2 C1 . . 121.2(4) ?
    C3 C2 C1 . . 115.9(4) ?
    N2 C3 C2 . . 178.6(5) ?
    C6 C8 H8A . . 109.5 ?
    C6 C8 H8B . . 109.5 ?
    H8A C8 H8B . . 109.5 ?
    C6 C8 H8C . . 109.5 ?
    H8A C8 H8C . . 109.5 ?
    H8B C8 H8C . . 109.5 ?
    C6 C7 H7A . . 109.5 ?
    C6 C7 H7B . . 109.5 ?
    H7A C7 H7B . . 109.5 ?
    C6 C7 H7C . . 109.5 ?
    H7A C7 H7C . . 109.5 ?
    H7B C7 H7C . . 109.5 ?
loop_
    _geom_torsion_atom_site_label_1
    _geom_torsion_atom_site_label_2
    _geom_torsion_atom_site_label_3
    _geom_torsion_atom_site_label_4
    _geom_torsion_site_symmetry_1
    _geom_torsion_site_symmetry_2
    _geom_torsion_site_symmetry_3
    _geom_torsion_site_symmetry_4
    _geom_torsion
    _geom_torsion_publ_flag
    C14 C15 C16 C17 . . . . -0.6(7) ?
    C20 N5 C21 N4 . . . . -0.1(5) ?
    Hg1 N5 C21 N4 . . . . -175.7(3) ?
    C21 N5 C20 N3 . . . . -0.8(4) ?
    Hg1 N5 C20 N3 . . . . 174.5(2) ?
    N4 N3 C20 N5 . . . . 1.4(5) ?
    C17 N3 C20 N5 . . . . -178.0(3) ?
    C15 C16 C17 C18 . . . . 1.0(6) ?
    C15 C16 C17 N3 . . . . -177.2(4) ?
    C20 N3 C17 C18 . . . . 8.1(6) ?
    N4 N3 C17 C18 . . . . -171.2(4) ?
    C20 N3 C17 C16 . . . . -173.8(4) ?
    N4 N3 C17 C16 . . . . 6.9(5) ?
    C16 C15 C14 C19 . . . . 0.1(6) ?
    C16 C15 C14 C13 . . . . -178.7(4) ?
    C18 C19 C14 C15 . . . . 0.0(6) ?
    C18 C19 C14 C13 . . . . 178.9(4) ?
    C12 C13 C14 C15 . . . . 15.6(7) ?
    C12 C13 C14 C19 . . . . -163.3(4) ?
    N5 C21 N4 N3 . . . . 0.9(5) ?
    C20 N3 N4 C21 . . . . -1.3(4) ?
    C17 N3 N4 C21 . . . . 178.1(3) ?
    C16 C17 C18 C19 . . . . -0.9(6) ?
    N3 C17 C18 C19 . . . . 177.2(3) ?
    C14 C19 C18 C17 . . . . 0.4(6) ?
    C11 C10 C9 C6 . . . . 16.2(5) ?
    C12 C10 C9 C6 . . . . -162.3(3) ?
    C12 C10 C11 C4 . . . . -177.3(4) ?
    C9 C10 C11 C4 . . . . 4.1(6) ?
    C14 C13 C12 C10 . . . . 176.2(4) ?
    C11 C10 C12 C13 . . . . -175.1(4) ?
    C9 C10 C12 C13 . . . . 3.4(6) ?
    C10 C9 C6 C5 . . . . -45.2(4) ?
    C10 C9 C6 C8 . . . . 75.8(4) ?
    C10 C9 C6 C7 . . . . -163.9(4) ?
    C8 C6 C5 C4 . . . . -66.4(4) ?
    C7 C6 C5 C4 . . . . 175.1(4) ?
    C9 C6 C5 C4 . . . . 55.8(4) ?
    C10 C11 C4 C2 . . . . -174.5(4) ?
    C10 C11 C4 C5 . . . . 7.5(6) ?
    C6 C5 C4 C2 . . . . 143.5(4) ?
    C6 C5 C4 C11 . . . . -38.5(5) ?
    C11 C4 C2 C3 . . . . 4.7(6) ?
    C5 C4 C2 C3 . . . . -177.4(4) ?
    C11 C4 C2 C1 . . . . -174.2(4) ?
    C5 C4 C2 C1 . . . . 3.7(6) ?
loop_
    _geom_hbond_atom_site_label_D
    _geom_hbond_atom_site_label_H
    _geom_hbond_atom_site_label_A
    _geom_hbond_site_symmetry_A
    _geom_hbond_distance_DH
    _geom_hbond_distance_HA
    _geom_hbond_distance_DA
    _geom_hbond_angle_DHA
    C20 H20 N2 6_566 0.93 2.48 3.354(7) 157
_iucr_refine_instructions_details
;
TITL    zz in C2/c
CELL 0.71073  38.9622   5.5684  21.9564  90.000 117.738  90.000
ZERR       4   0.0016   0.0012   0.0014   0.000   0.002   0.000
LATT 7
SYMM -X,Y, 0.50000-Z
SFAC C  H  N  I  Hg
UNIT 168  152  40  8  4
OMIT -1 52
L.S. 13
ACTA
BOND $H
FMAP 2
PLAN 2
omit -12   0  16
omit -14   0  18
conf
SIZE 0.30 0.20 0.18
CONF
TEMP 18
WGHT    0.040000    0.220000
FVAR       0.04454
HG1   5    0.000000    1.498172    0.750000    10.50000    0.05187    0.04752 =
         0.04360    0.00000    0.02444    0.00000
I1    4    0.067391    1.659830    0.848089    11.00000    0.06311    0.07372 =
         0.05467   -0.00968    0.02500   -0.01842
C19   1    0.110636    0.474801    0.678374    11.00000    0.05567    0.06888 =
         0.04275    0.01204    0.02703    0.01894
AFIX  43
H19   2    0.132873    0.420881    0.716421    11.00000   -1.20000
AFIX   0
C15   1    0.065883    0.450008    0.559933    11.00000    0.05298    0.06413 =
         0.04969   -0.02288    0.02282    0.00004
AFIX  43
H15   2    0.057519    0.378848    0.517027    11.00000   -1.20000
AFIX   0
C16   1    0.044792    0.638095    0.566722    11.00000    0.04408    0.06596 =
         0.04550   -0.01586    0.01542    0.00781
AFIX  43
H16   2    0.022661    0.693659    0.528764    11.00000   -1.20000
AFIX   0
N5    3    0.012149    1.215395    0.678434    11.00000    0.04889    0.04567 =
         0.04419   -0.00498    0.02423    0.00233
N3    3    0.033918    0.931242    0.638048    11.00000    0.04274    0.04613 =
         0.03762   -0.00280    0.02186   -0.00001
C13   1    0.123046    0.169901    0.611019    11.00000    0.05555    0.04528 =
         0.05269    0.00379    0.03188    0.00274
AFIX  43
H13   2    0.140629    0.101336    0.652542    11.00000   -1.20000
AFIX   0
C21   1   -0.013081    1.159569    0.613022    11.00000    0.04762    0.07747 =
         0.04802   -0.00741    0.01897    0.01425
AFIX  43
H21   2   -0.036967    1.235421    0.589221    11.00000   -1.20000
AFIX   0
C20   1    0.041503    1.070839    0.692680    11.00000    0.04889    0.04705 =
         0.03883   -0.00381    0.02105   -0.00002
AFIX  43
H20   2    0.064148    1.065861    0.734350    11.00000   -1.20000
AFIX   0
C17   1    0.056976    0.743061    0.630716    11.00000    0.04601    0.04091 =
         0.04283   -0.00259    0.02851   -0.00218
C14   1    0.099139    0.364642    0.615301    11.00000    0.04860    0.04494 =
         0.04861   -0.00037    0.03140   -0.00115
N4    3   -0.001436    0.989976    0.585339    11.00000    0.05039    0.08161 =
         0.04442   -0.01550    0.01560    0.01467
C18   1    0.089640    0.665025    0.686250    11.00000    0.06382    0.06450 =
         0.03545   -0.00089    0.02769    0.01624
AFIX  43
H18   2    0.097902    0.737447    0.728967    11.00000   -1.20000
AFIX   0
C10   1    0.148554   -0.106455    0.552640    11.00000    0.04698    0.03614 =
         0.05070   -0.00266    0.02682   -0.00185
C9    1    0.177465   -0.220299    0.618226    11.00000    0.05662    0.04127 =
         0.05066   -0.00213    0.02859   -0.00018
AFIX  23
H9A   2    0.163993   -0.333210    0.633254    11.00000   -1.20000
H9B   2    0.188468   -0.096562    0.653165    11.00000   -1.20000
AFIX   0
C11   1    0.146616   -0.169152    0.491521    11.00000    0.05010    0.04544 =
         0.04475   -0.00073    0.02195    0.00678
AFIX  43
H11   2    0.129468   -0.087763    0.452008    11.00000   -1.20000
AFIX   0
C12   1    0.122561    0.079786    0.554824    11.00000    0.04785    0.04781 =
         0.05510   -0.00361    0.02712    0.00435
AFIX  43
H12   2    0.104012    0.140237    0.512853    11.00000   -1.20000
AFIX   0
C6    1    0.210677   -0.352678    0.613568    11.00000    0.05515    0.03152 =
         0.04487    0.00029    0.02020    0.00239
C5    1    0.193759   -0.505143    0.548414    11.00000    0.06128    0.03225 =
         0.06126   -0.00089    0.03145    0.00226
AFIX  23
H5A   2    0.214704   -0.582600    0.543721    11.00000   -1.20000
H5B   2    0.177512   -0.629758    0.552367    11.00000   -1.20000
AFIX   0
C4    1    0.170290   -0.358191    0.485653    11.00000    0.04169    0.04242 =
         0.05270   -0.00769    0.02401   -0.00490
C1    1    0.191087   -0.608265    0.417174    11.00000    0.05576    0.05638 =
         0.05996   -0.01379    0.03131   -0.00172
C2    1    0.170178   -0.404529    0.424886    11.00000    0.04739    0.04518 =
         0.05428   -0.01167    0.02275   -0.00123
C3    1    0.149372   -0.262050    0.364874    11.00000    0.05267    0.06959 =
         0.04541   -0.01802    0.02094    0.00044
N2    3    0.132948   -0.142549    0.317046    11.00000    0.08072    0.08676 =
         0.05489   -0.00713    0.02378    0.00705
N1    3    0.207313   -0.768949    0.412104    11.00000    0.08173    0.07466 =
         0.10255   -0.02757    0.05285    0.00309
C8    1    0.240408   -0.177552    0.612052    11.00000    0.05134    0.04671 =
         0.07086   -0.00155    0.02413   -0.00080
AFIX 137
H8A   2    0.260859   -0.265816    0.609477    11.00000   -1.50000
H8B   2    0.251019   -0.081864    0.653143    11.00000   -1.50000
H8C   2    0.228046   -0.074833    0.572584    11.00000   -1.50000
AFIX   0
C7    1    0.231183   -0.518471    0.675829    11.00000    0.09087    0.04800 =
         0.06167    0.00940    0.02797    0.01413
AFIX 137
H7A   2    0.213094   -0.635051    0.676065    11.00000   -1.50000
H7B   2    0.241107   -0.425151    0.717322    11.00000   -1.50000
H7C   2    0.252211   -0.599199    0.673152    11.00000   -1.50000
AFIX   0
HKLF 4
REM     zz in C2/c
REM R1 =  0.0274 for    3384 Fo > 4sig(Fo)  and  0.0379 for all    4078 data
REM    251 parameters refined using      0 restraints
END
WGHT      0.0317      1.9615
REM Highest difference peak  0.779,  deepest hole -0.517,  1-sigma level  0.081
Q1    1   0.0452  1.6990  0.8514  11.00000  0.05    0.78
Q2    1  -0.0006  1.5886  0.7197  11.00000  0.05    0.62
;
data_Global
_journal_date_recd_electronic     2013-07-29
_journal_date_accepted     2013-09-11
_journal_name_full     'Acta Crystallographica, Section E'
_journal_year     2013
_journal_volume     69
_journal_issue     10
_journal_page_first     m556
_journal_page_last     m557
_journal_paper_category     QM
_journal_paper_doi     10.1107/S160053681302518X
_journal_coeditor_code     HY2634
_publ_contact_author
;
      Hong-Ping Zhou
      Deparment of Chemistry
      Anhui University
      Hefei 230039
      People's Republic of China
;
_publ_contact_author_email     'zhpzhp@263.net'
_publ_contact_author_fax     '086 0551 5107342'
_publ_contact_author_phone     '086 0551 5108151'
_publ_section_title
;\
Bis((<i>E</i>)-2-{5,5-dimethyl-3-[4-(1<i>H</i>-1,2,4-triazol-1-yl-\
\k<i>N</i>^4^)styryl]cyclohex-2-enylidene}malononitrile)diiodidomercury(II)
;
loop_
    _publ_author_name
    _publ_author_address
    'Wang, Lian-Ke'
;     Deparment of Chemistry, Anhui University
      Hefei 230039
      People's Republic of China
      Key Laboratory of Functional Inorganic Materials Chemistry
      Hefei 230039
      People's Republic of China
;
    'Zhu, Wei-Ju'
;     Deparment of Chemistry, Anhui University
      Hefei 230039
      People's Republic of China
      Key Laboratory of Functional Inorganic Materials Chemistry
      Hefei 230039
      People's Republic of China
;
    'Zhou, Hong-Ping'
;     Deparment of Chemistry, Anhui University
      Hefei 230039
      People's Republic of China
      Key Laboratory of Functional Inorganic Materials Chemistry
      Hefei 230039
      People's Republic of China
;
