# Supplementary material for: Bis((E)-2-{5,5-di­methyl-3-[4-(1H-1,2,4-triazol-1-yl-κN 4)styr­yl]cyclo­hex-2-enyl­idene}malono­nitrile)­diiodido­mercury(II)
Source: Acta Crystallogr Sect E Struct Rep Online. 2013 Sep 21;69(Pt 10):m556–7. doi: 10.1107/S160053681302518X (PMC3790361; doi:10.1107/S160053681302518X)
Supplement: Supplementary file 2 [file e-69-0m556-Isup2.hkl]

#
# h,k,l, Fc-squared, Fo-squared, sigma(Fo-squared), status flag
#
data_I
_shelx_title '    zz in C2/c'
_shelx_refln_list_code          4
_shelx_F_calc_maximum      687.66
_exptl_crystal_F_000      2184.00
_reflns_d_resolution_high  0.8113

loop_
 _space_group_symop_operation_xyz
 'x, y, z'
 '-x, y, -z+1/2'
 'x+1/2, y+1/2, z'
 '-x+1/2, y+1/2, -z+1/2'
 '-x, -y, -z'
 'x, -y, z-1/2'
 '-x+1/2, -y+1/2, -z'
 'x+1/2, -y+1/2, z-1/2'

_cell_length_a    38.9622
_cell_length_b     5.5684
_cell_length_c    21.9564
_cell_angle_alpha  90.000
_cell_angle_beta  117.738
_cell_angle_gamma  90.000

_shelx_F_squared_multiplier     1.000

loop_
 _refln_index_h
 _refln_index_k
 _refln_index_l
 _refln_F_squared_calc
 _refln_F_squared_meas
 _refln_F_squared_sigma
 _refln_observed_status
   4   0   0      53452.43      52374.54      3682.34 o
   6   0   0      19949.12      20142.86       693.96 o
   8   0   0        590.83        314.98        65.96 o
  10   0   0       9138.38       9291.30       234.27 o
  12   0   0      92922.80      93970.92      2152.78 o
  14   0   0     219853.36     221759.41      4477.49 o
  16   0   0     214280.83     221907.33      4139.57 o
  18   0   0      66297.18      68909.10      2073.47 o
  20   0   0      10946.46      11844.33       326.52 o
  22   0   0        289.66        423.90        84.30 o
  24   0   0       1948.87       2097.41       150.35 o
  26   0   0      14264.42      14872.29       410.91 o
  28   0   0      40105.18      41310.18       913.12 o
  30   0   0      35797.11      37046.09       846.52 o
  32   0   0      14232.16      15108.76       479.69 o
  34   0   0       4904.57       5172.82       342.40 o
  36   0   0        281.81          8.99       130.59 o
  38   0   0        398.17        312.53       252.04 o
   1   1   0     170906.89     171546.20      4689.67 o
   3   1   0      31213.20      33167.61       451.99 o
   5   1   0      31263.55      32081.92       442.67 o
   7   1   0      30929.71      32480.16       449.37 o
   9   1   0       5730.81       5659.54       109.72 o
  11   1   0     118960.30     123559.19      1634.99 o
  13   1   0      94125.60      95730.95      1285.41 o
  15   1   0      78140.41      76437.96      1049.53 o
  17   1   0      73438.67      72553.51      1457.34 o
  19   1   0      25161.24      24893.70       403.99 o
  21   1   0       2611.86       2447.41       128.87 o
  23   1   0       1408.20       1364.47       138.03 o
  25   1   0       5370.19       4799.50       153.11 o
  27   1   0      14055.21      13655.67       309.22 o
  29   1   0      21215.52      21688.65       497.89 o
  31   1   0      13854.23      14230.92       379.41 o
  33   1   0       1842.84       2150.14       168.57 o
  35   1   0       1799.37       1918.63       198.20 o
  37   1   0       1239.33        772.99       325.96 o
  39   1   0        656.99        723.12       170.39 o
  41   1   0       1954.02       2249.12       284.52 o
   2   2   0      32673.74      34742.31       539.57 o
   4   2   0      71696.27      73815.62       995.83 o
   6   2   0      80152.61      80847.80      1202.25 o
   8   2   0     108154.38     111264.29      1628.59 o
  10   2   0      81808.52      84194.54      1140.66 o
  12   2   0      23681.59      25150.53       382.99 o
  14   2   0       5255.41       5545.93       130.30 o
  16   2   0      12757.93      12881.10       233.14 o
  18   2   0      15423.13      15664.55       275.48 o
  20   2   0      21015.55      20010.58       343.89 o
  22   2   0      34306.07      32498.34       530.90 o
  24   2   0      27900.90      26619.90       499.73 o
  26   2   0      30206.38      28476.56       611.91 o
  28   2   0       7334.21       6984.00       689.69 o
  30   2   0       5581.74       6041.90       321.65 o
  32   2   0       2920.60       3068.97       251.39 o
  34   2   0       2066.18       1902.14       256.23 o
  36   2   0       6360.82       6296.44       957.76 o
  38   2   0       3683.06       3500.53       283.60 o
  40   2   0       2302.69       2200.38       294.82 o
   1   3   0        553.72        545.81        53.56 o
   3   3   0       6148.82       5845.96       151.70 o
   5   3   0      74843.92      73192.88      1010.68 o
   7   3   0     156635.42     153752.52      2047.69 o
   9   3   0     118254.22     117121.16      1581.03 o
  11   3   0      15149.09      15407.54       298.32 o
  13   3   0       2824.64       3082.51       110.15 o
  15   3   0       1209.34       1360.69        81.88 o
  17   3   0       5242.38       5442.68       165.40 o
  19   3   0       8486.11       8439.05       256.81 o
  21   3   0      39249.66      39240.28       920.55 o
  23   3   0      18454.35      18541.05       988.01 o
  25   3   0      14402.77      13428.15       468.05 o
  27   3   0       2624.91       2576.06       244.67 o
  29   3   0        147.53         24.69       139.46 o
  31   3   0         88.88         68.11       147.67 o
  33   3   0       1616.58       1492.92       220.55 o
  35   3   0       4016.74       4544.77       339.31 o
  37   3   0       4023.08       3868.26       321.83 o
   0   4   0        987.41        278.69       245.10 o
   2   4   0       8684.15       8800.89       220.75 o
   4   4   0      37238.98      35466.07       544.01 o
   6   4   0      36150.34      35200.50       591.24 o
   8   4   0      35988.31      33527.20       580.32 o
  10   4   0      24984.35      23727.57       399.46 o
  12   4   0       6804.12       6889.69       203.20 o
  14   4   0       3485.16       3304.07       232.33 o
  16   4   0       7160.87       7109.62       309.40 o
  18   4   0      12035.84      11959.25       411.87 o
  20   4   0      17807.82      17853.01       544.12 o
  22   4   0      13349.68      13940.64       478.95 o
  24   4   0       4712.73       5089.10       409.86 o
  26   4   0       3454.07       3283.17       285.49 o
  28   4   0        489.60        328.73       177.21 o
  30   4   0        636.35        329.92       182.00 o
  32   4   0       1933.47       1578.14       249.56 o
   1   5   0      11781.85      12073.46       399.63 o
   3   5   0       9818.64       9762.99       254.68 o
   5   5   0       3763.40       3435.10       232.17 o
   7   5   0       3595.01       3309.62       218.77 o
   9   5   0       3520.28       3337.69       227.96 o
  11   5   0       1464.37       1330.08       173.38 o
  13   5   0       4683.09       4717.07       280.06 o
  15   5   0       7734.84       7621.78       715.80 o
  17   5   0       4947.58       5057.40       388.15 o
  19   5   0       5241.29       5135.87       322.97 o
  21   5   0       3142.50       3388.22       281.04 o
  23   5   0        513.18        372.91       200.77 o
  25   5   0       1109.77       1142.33       276.00 o
  27   5   0       1782.28       2100.15       280.06 o
   0   6   0      10537.74      10500.08       655.31 o
   2   6   0       4727.68       4970.27       494.00 o
   4   6   0       3323.64       2848.08       403.27 o
   6   6   0        422.42        441.62       149.11 o
   8   6   0       1323.42       1421.86       186.84 o
  10   6   0       2806.66       2684.05       302.43 o
  12   6   0       4470.97       4759.54       366.93 o
  14   6   0       6674.02       6717.64       429.41 o
  16   6   0       5595.26       6589.73       455.87 o
  18   6   0       2327.41       2382.84       350.34 o
  20   6   0        996.93        887.40       253.94 o
 -41   1   1        408.41        472.52       160.73 o
 -39   1   1        894.49        757.19       165.95 o
 -37   1   1        628.98        854.21       163.20 o
 -35   1   1         48.46        190.21       103.21 o
 -33   1   1       9108.80       9174.78       307.04 o
 -31   1   1       4131.69       4516.37       196.52 o
 -29   1   1       1483.53       1754.48       140.18 o
 -27   1   1        236.99         58.30        62.75 o
 -25   1   1      11114.28      10541.59       262.25 o
 -23   1   1      19781.59      18413.64       505.81 o
 -21   1   1       1188.42       1114.10        79.45 o
 -19   1   1      10525.61      10368.97       244.98 o
 -17   1   1      40126.87      39349.89       713.18 o
 -15   1   1      14305.92      13691.07       233.49 o
 -13   1   1        769.44        817.28        50.97 o
 -11   1   1         52.26         98.44        34.94 o
  -9   1   1     203794.84     212404.61      2766.50 o
  -7   1   1     264672.03     277342.81      3598.82 o
  -5   1   1       9502.72      10441.91       180.08 o
  -3   1   1      42812.09      43644.26       683.98 o
  -1   1   1      16669.64      17136.95       267.50 o
   1   1   1      45197.03      46324.91       676.11 o
   3   1   1      11251.99      10898.58       209.10 o
   5   1   1      66396.27      67874.33       902.09 o
   7   1   1     100908.98     106102.88      1397.96 o
   9   1   1       1042.81       1285.63        60.01 o
  11   1   1         72.40         51.19        33.04 o
  13   1   1      46933.64      45525.93       647.06 o
  15   1   1      21366.00      21980.80       352.17 o
  17   1   1        874.76        777.33        64.03 o
  19   1   1      14738.15      13986.67       260.68 o
  21   1   1      18374.66      16812.04       498.09 o
  23   1   1       3542.64       3147.57       184.10 o
  25   1   1        741.49        779.59       117.23 o
  27   1   1       3101.12       3158.79       141.80 o
  29   1   1       9969.60       9405.87       258.80 o
  31   1   1        773.08        871.27       126.45 o
  33   1   1        603.13        752.28       144.23 o
  35   1   1        707.96        529.12       147.39 o
  37   1   1        237.89        433.47       148.01 o
  39   1   1         76.37        130.28       165.05 o
  41   1   1        181.87        127.70       184.59 o
 -40   2   1        686.94        753.54       226.36 o
 -38   2   1       1453.37       1518.55       212.87 o
 -36   2   1       1399.11       1603.61       207.32 o
 -34   2   1        111.79        159.16       143.48 o
 -32   2   1       2719.34       2955.77       476.88 o
 -30   2   1       1779.83       1996.96       204.00 o
 -28   2   1         72.03         62.34        98.74 o
 -26   2   1      10298.19       9783.16       275.90 o
 -24   2   1      11608.40      11640.74       278.25 o
 -22   2   1        163.92        144.19        97.59 o
 -20   2   1       3361.34       3329.22       141.69 o
 -18   2   1       8326.53       8366.07       176.98 o
 -16   2   1      60398.82      61290.18       860.12 o
 -14   2   1      31121.43      32312.77       480.69 o
 -12   2   1      15436.58      16552.31       273.27 o
 -10   2   1      29491.26      30343.96       447.47 o
  -8   2   1      41571.55      40842.45       577.26 o
  -6   2   1       6868.47       6894.08       135.87 o
  -4   2   1       9365.36       9391.07       208.15 o
  -2   2   1      95375.73      97980.70      1437.72 o
   0   2   1      64600.35      66424.62      1094.65 o
   2   2   1       3934.46       3909.83       123.79 o
   4   2   1      36957.06      36853.09       520.50 o
   6   2   1      46942.51      47144.48       655.85 o
   8   2   1      16783.30      16792.93       268.99 o
  10   2   1       1956.77       1922.55        76.99 o
  12   2   1      18381.82      18111.33       292.02 o
  14   2   1      32309.04      32699.11       486.31 o
  16   2   1       1545.16       1711.93        85.52 o
  18   2   1       6180.72       6086.21       152.54 o
  20   2   1       9462.75       9006.04       243.09 o
  22   2   1      23293.23      22338.03       388.69 o
  24   2   1        652.91        827.20       134.14 o
  26   2   1       9498.37       9364.24       601.59 o
  28   2   1       2451.34       2653.19       222.35 o
  30   2   1        866.63        599.69       151.11 o
  32   2   1        114.21        208.67       136.13 o
  34   2   1       3551.83       3258.06       322.78 o
  36   2   1       1903.24       1996.20       226.89 o
  38   2   1        493.82        351.14       170.32 o
 -39   3   1         17.29        337.74       287.33 o
 -37   3   1        246.29        261.34       277.02 o
 -35   3   1        303.22        407.77       183.02 o
 -33   3   1         21.82         36.52       146.41 o
 -31   3   1         71.12        -47.31       141.38 o
 -29   3   1          5.20        -59.55       119.11 o
 -27   3   1       1560.53       1642.72       201.82 o
 -25   3   1         13.87        324.98       178.11 o
 -23   3   1        187.80        102.53       133.69 o
 -21   3   1        319.64        380.11        84.33 o
 -19   3   1        378.19        292.44        72.29 o
 -17   3   1         81.66        -28.87        57.74 o
 -15   3   1        120.13         35.46        46.51 o
 -13   3   1        574.35        618.28        63.04 o
 -11   3   1          8.54         -5.53        83.79 o
  -9   3   1       1586.81       1478.29        82.27 o
  -7   3   1        699.01        690.52        62.18 o
  -5   3   1       1128.90       1161.24        76.69 o
  -3   3   1       5592.41       5602.85       192.81 o
  -1   3   1         75.09         61.81        40.67 o
   1   3   1        473.01        588.05        70.58 o
   3   3   1        476.78        492.39        56.39 o
   5   3   1        163.90        121.71        49.01 o
   7   3   1       2222.04       2410.95       112.03 o
   9   3   1       1474.26       1763.90        86.61 o
  11   3   1       1530.60       1532.07        82.86 o
  13   3   1       2079.96       2421.66       101.29 o
  15   3   1       1211.48       1305.88        79.69 o
  17   3   1       6064.51       5745.45       214.48 o
  19   3   1       2399.70       2244.62       247.61 o
  21   3   1        298.01         51.13       125.30 o
  23   3   1        515.56        527.87       155.21 o
  25   3   1       2091.86       2080.52       218.88 o
  27   3   1        597.29        564.94       158.27 o
  29   3   1         11.87        -64.18       128.35 o
  31   3   1         16.11        -27.32       139.45 o
  33   3   1        515.08        410.29       174.55 o
  35   3   1        157.10        325.86       178.02 o
  37   3   1         19.04        142.29       202.80 o
 -34   4   1        397.14        370.52       210.97 o
 -32   4   1       1032.91        660.74       217.34 o
 -30   4   1       1418.71        979.61       212.41 o
 -28   4   1          3.59        121.43       154.78 o
 -26   4   1        872.25       1209.40       203.12 o
 -24   4   1       1812.51       1766.94       355.88 o
 -22   4   1        686.96        919.22       174.46 o
 -20   4   1          9.36        -83.11       194.28 o
 -18   4   1       6468.86       6266.52       302.80 o
 -16   4   1       3237.85       3357.54       230.73 o
 -14   4   1       3882.38       3697.48       159.59 o
 -12   4   1        665.79        613.52       103.40 o
 -10   4   1       3520.90       3312.46       149.62 o
  -8   4   1       2291.03       2342.26       112.04 o
  -6   4   1       1567.49       1482.69        92.97 o
  -4   4   1       1917.23       2058.35       103.70 o
  -2   4   1      12889.64      12943.82       371.07 o
   0   4   1      14328.31      13617.65       507.85 o
   2   4   1       2846.36       2829.82       162.69 o
   4   4   1       1649.73       1769.79       100.06 o
   6   4   1       3107.81       3111.05       125.53 o
   8   4   1       2664.95       2512.39       117.19 o
  10   4   1        566.11        441.97        99.68 o
  12   4   1       4089.80       4191.28       246.26 o
  14   4   1       6680.72       6831.88       353.24 o
  16   4   1       2612.94       2638.25       215.10 o
  18   4   1        182.47        107.81       145.41 o
  20   4   1       1818.11       2094.84       218.28 o
  22   4   1       3042.15       3162.46       303.73 o
  24   4   1        772.15        845.32       186.60 o
  26   4   1         18.68         96.26       157.24 o
  28   4   1       1017.87        894.54       210.99 o
  30   4   1        643.68        434.57       191.94 o
  32   4   1        304.43        160.61       267.50 o
 -29   5   1        148.96         35.29       312.53 o
 -27   5   1         10.64        498.73       255.55 o
 -25   5   1        685.27        468.01       198.01 o
 -23   5   1       1148.86       1141.68       205.24 o
 -21   5   1        492.46        529.22       178.14 o
 -19   5   1        299.80        315.02       156.05 o
 -17   5   1       1900.55       1812.19       208.90 o
 -15   5   1       1247.52       1539.02       189.95 o
 -13   5   1       1270.16       1289.77       172.46 o
 -11   5   1       1186.60       1051.13       160.23 o
  -9   5   1       3425.52       3393.43       228.19 o
  -7   5   1       3484.87       3473.25       190.31 o
  -5   5   1        101.95         68.21        63.23 o
  -3   5   1       4272.13       4563.22       210.62 o
  -1   5   1       2703.71       2936.69       172.83 o
   1   5   1       3641.36       3670.64       153.50 o
   3   5   1        763.50        708.36       103.24 o
   5   5   1       2541.99       2438.84       194.95 o
   7   5   1       3323.45       3210.85       220.20 o
   9   5   1          0.03        -54.68       109.37 o
  11   5   1       1191.25       1476.49       184.87 o
  13   5   1       3953.29       3873.36       264.75 o
  15   5   1       2445.67       2323.86       230.49 o
  17   5   1         15.41        -54.52       130.67 o
  19   5   1        556.94        459.29       166.58 o
  21   5   1        738.30        862.47       240.42 o
  23   5   1        440.55        946.93       313.49 o
  25   5   1        822.39        789.58       248.75 o
  27   5   1       1449.73       1141.59       297.48 o
 -20   6   1        156.20        -84.24       168.48 o
 -18   6   1         42.16        -78.37       156.74 o
 -16   6   1        651.76        752.42       190.78 o
 -14   6   1        239.31        111.10       151.34 o
 -12   6   1         21.59        -43.23       199.10 o
 -10   6   1         28.94         99.84       230.73 o
  -8   6   1        162.94        -25.66       132.55 o
  -6   6   1        281.72        244.48       171.09 o
  -4   6   1        171.69        142.40       262.12 o
  -2   6   1          2.61        231.88       252.04 o
   0   6   1        361.11        584.74       277.25 o
   2   6   1         49.22        133.04       171.53 o
   4   6   1         59.49        -81.92       163.85 o
   6   6   1         12.28         71.02       134.70 o
   8   6   1          1.72        -66.05       132.11 o
  10   6   1         34.28        103.81       175.14 o
  12   6   1         68.43          7.09       153.02 o
  14   6   1         50.06        -74.96       149.92 o
  16   6   1        201.47         17.09       249.97 o
  18   6   1         43.82         26.57       170.68 o
 -42   0   2         55.51        257.08       277.25 o
 -40   0   2        249.09         67.26       176.41 o
 -38   0   2       1511.35       1500.78       274.73 o
 -36   0   2       4280.21       3331.07       285.09 o
 -34   0   2       9312.17       9613.40       341.17 o
 -32   0   2      33879.66      34304.79       926.32 o
 -30   0   2      21525.62      21821.18      1049.28 o
 -28   0   2       4389.04       4189.54       544.03 o
 -26   0   2        315.16        355.40        85.93 o
 -24   0   2        339.78        119.86       101.26 o
 -22   0   2      20878.70      21204.37       618.36 o
 -20   0   2      94442.22      90281.96      2131.08 o
 -18   0   2     164070.69     159683.02      9506.52 o
 -16   0   2     250193.19     244695.80      6506.73 o
 -14   0   2      47066.88      48458.86       968.71 o
 -12   0   2        685.60        773.29        68.75 o
 -10   0   2      23022.67      22730.56       479.68 o
  -8   0   2      82424.16      87666.88      1632.76 o
  -6   0   2      10933.60      12503.98       256.08 o
  -4   0   2     262974.44     273411.28      5020.15 o
  -2   0   2     284495.34     211995.75      9413.78 o
   0   0   2      60887.66      67930.27      1254.18 o
   2   0   2     199857.52     206777.94      6076.76 o
   4   0   2      28658.53      33183.59       787.78 o
   6   0   2       3936.76       3999.10       121.37 o
   8   0   2      65281.98      65798.17      2102.03 o
  10   0   2     289093.81     289994.34      5340.33 o
  12   0   2     245583.03     237525.77      4396.35 o
  14   0   2     103317.53      98198.93      1879.04 o
  16   0   2       1187.25       1231.44       103.61 o
  18   0   2        625.99        729.18        92.04 o
  20   0   2       2480.48       2580.44       157.16 o
  22   0   2       7147.39       7837.68       384.76 o
  24   0   2      25406.71      25524.18       607.43 o
  26   0   2      44096.45      46134.76      1000.09 o
  28   0   2      27081.17      28056.48       677.20 o
  30   0   2       9272.33       8719.39       335.94 o
  32   0   2        324.07        501.91       156.71 o
  34   0   2        218.22        294.98       144.06 o
  36   0   2        490.96        630.11       226.84 o
 -43   1   2       2025.58       2086.42       298.39 o
 -41   1   2        977.34        897.42       176.50 o
 -39   1   2       1218.82        758.59       166.13 o
 -37   1   2       2859.06       2775.56       194.34 o
 -35   1   2      10155.77       9855.65       278.27 o
 -33   1   2      20516.02      20901.30       438.78 o
 -31   1   2      12541.26      13226.20       477.47 o
 -29   1   2      10820.20      11242.61       271.65 o
 -27   1   2       9781.91       9878.37       281.92 o
 -25   1   2       2662.56       2477.13       119.48 o
 -23   1   2       1425.50       1341.05        91.68 o
 -21   1   2      18647.39      16929.05       417.43 o
 -19   1   2      70125.05      65994.40       922.01 o
 -17   1   2     101504.95      98199.60      1330.28 o
 -15   1   2      52417.68      50322.66       730.78 o
 -13   1   2      77375.80      78748.24      1063.86 o
 -11   1   2       2035.73       2186.00        78.90 o
  -9   1   2     120149.05     128712.48      1692.60 o
  -7   1   2     187598.70     198136.22      2582.57 o
  -5   1   2      60531.16      63354.45       843.57 o
  -3   1   2     202754.11     211616.36      3006.48 o
  -1   1   2     133536.20     138185.05      1984.45 o
   1   1   2      65702.77      70371.12       930.39 o
   3   1   2      14436.83      15884.26       248.80 o
   5   1   2       4143.05       4641.62        96.19 o
   7   1   2      27862.23      27129.69       424.18 o
   9   1   2     125068.34     130902.37      1889.53 o
  11   1   2     128171.22     131938.48      1913.46 o
  13   1   2     120074.25     123152.45      1799.07 o
  15   1   2      58405.48      59859.10       920.26 o
  17   1   2      10188.45      10634.20       229.18 o
  19   1   2       7500.26       7275.95       335.52 o
  21   1   2      15592.16      15897.73       403.16 o
  23   1   2      22089.19      21536.80       409.32 o
  25   1   2      30021.60      30176.20       541.78 o
  27   1   2      23836.58      23160.68       456.57 o
  29   1   2       8024.97       8215.12       276.05 o
  31   1   2       2925.76       2821.07       187.61 o
  33   1   2       2426.54       2466.61       216.11 o
  35   1   2        933.91        704.33       158.17 o
  37   1   2       1307.98       1580.58       238.21 o
  39   1   2       4151.04       4155.53       352.01 o
 -42   2   2       2817.45       1966.13       289.94 o
 -40   2   2       3252.60       3100.13       298.22 o
 -38   2   2       3535.98       3323.46       275.65 o
 -36   2   2       1223.65       1335.15       264.80 o
 -34   2   2       1652.90       1948.55       214.18 o
 -32   2   2        549.46        585.28       156.48 o
 -30   2   2       5685.67       6075.16       331.05 o
 -28   2   2      16499.44      16044.98       359.62 o
 -26   2   2      33880.43      33090.98       596.80 o
 -24   2   2      45884.57      44328.26       739.98 o
 -22   2   2      18359.21      17937.40       354.19 o
 -20   2   2      11150.73      11520.29       243.01 o
 -18   2   2      19498.78      20338.67       334.31 o
 -16   2   2       4382.41       4429.18       119.21 o
 -14   2   2      37200.40      38316.04       558.20 o
 -12   2   2      76637.95      76753.99      1048.35 o
 -10   2   2      40184.07      39916.88       571.03 o
  -8   2   2      84850.20      88201.83      1301.42 o
  -6   2   2      22369.89      22843.58       341.34 o
  -4   2   2      22888.01      24247.57       394.98 o
  -2   2   2       3505.15       3559.40        90.40 o
   0   2   2      32184.17      33191.18       536.95 o
   2   2   2      78982.73      81207.59      1188.54 o
   4   2   2     102471.68     105228.96      1525.72 o
   6   2   2      83621.25      83501.62      1125.16 o
   8   2   2      54703.09      55582.07       770.03 o
  10   2   2      23938.51      25054.82       378.68 o
  12   2   2       2303.42       2343.83        86.83 o
  14   2   2       4384.00       4340.90       116.55 o
  16   2   2      16672.60      15581.48       274.53 o
  18   2   2      22357.21      21412.11       360.99 o
  20   2   2      29982.12      28978.65       524.37 o
  22   2   2      21789.16      20895.54       479.19 o
  24   2   2       4182.63       4016.65       202.27 o
  26   2   2       1838.03       2199.55       203.30 o
  28   2   2       4041.45       4715.32       283.93 o
  30   2   2       2333.31       2169.07       210.42 o
  32   2   2       3713.85       3399.11       263.67 o
  34   2   2       5198.93       5043.67       386.43 o
  36   2   2       4616.87       3825.14       476.36 o
  38   2   2       2195.75       1867.46       227.37 o
 -39   3   2       4753.68       4254.40       437.25 o
 -37   3   2       2696.76       2846.80       286.96 o
 -35   3   2        673.74        788.63       220.34 o
 -33   3   2         73.23         69.96       149.94 o
 -31   3   2        518.57        534.16       160.71 o
 -29   3   2       7165.30       6512.77       349.14 o
 -27   3   2      14185.32      13254.83       751.48 o
 -25   3   2      46431.58      44502.64      1550.04 o
 -23   3   2      35750.79      34659.27       704.87 o
 -21   3   2       5333.16       5365.27       176.31 o
 -19   3   2        319.51        278.60        72.25 o
 -17   3   2        540.28        541.13        78.07 o
 -15   3   2      12634.56      12851.33       278.06 o
 -13   3   2      41128.46      41208.77       612.23 o
 -11   3   2     128757.34     126466.34      1868.86 o
  -9   3   2     102729.31     100750.70      1503.07 o
  -7   3   2      56767.21      55648.17      1116.83 o
  -5   3   2      11200.76      11964.81       241.81 o
  -3   3   2       2356.46       2512.24       103.82 o
  -1   3   2       1222.32       1425.76        76.80 o
   1   3   2      54111.54      54875.05       934.39 o
   3   3   2      95761.45      93170.27      1265.17 o
   5   3   2     120356.82     117811.29      1585.40 o
   7   3   2      67170.60      66318.03       925.82 o
   9   3   2      18269.82      18357.89       343.40 o
  11   3   2        504.91        538.42        58.66 o
  13   3   2        597.52        661.66        62.21 o
  15   3   2       1769.41       1706.19       128.75 o
  17   3   2      59093.92      58783.93      1090.70 o
  19   3   2      58802.14      58910.00      1295.22 o
  21   3   2      26104.20      26290.88       854.95 o
  23   3   2      12151.48      12682.54       449.21 o
  25   3   2        154.55        312.40       139.52 o
  27   3   2        171.01         72.18       133.67 o
  29   3   2       1040.23        705.46       234.12 o
  31   3   2       3532.66       3412.28       294.90 o
  33   3   2       4196.03       3953.26       309.32 o
  35   3   2       5522.26       5034.26       352.08 o
 -34   4   2       2444.64       2252.83       274.92 o
 -32   4   2         68.78         27.38       166.04 o
 -30   4   2        808.79        525.41       228.74 o
 -28   4   2       3645.92       3663.82       297.76 o
 -26   4   2       9158.84       9283.36       396.34 o
 -24   4   2      11318.72      11921.42       444.00 o
 -22   4   2       8668.75       9198.85       399.38 o
 -20   4   2       4120.18       3867.84       261.29 o
 -18   4   2        262.32        257.17       104.07 o
 -16   4   2       2520.69       2358.84       137.10 o
 -14   4   2       8351.24       7764.48       220.40 o
 -12   4   2      24058.59      22913.15       433.20 o
 -10   4   2      38570.94      37178.75       632.54 o
  -8   4   2      27369.52      25890.68       464.72 o
  -6   4   2      13055.64      12637.17       275.41 o
  -4   4   2       3072.33       3141.25       125.78 o
  -2   4   2       3299.35       3578.52       143.28 o
   0   4   2      19706.63      19749.03       342.12 o
   2   4   2      26348.81      24458.93       875.02 o
   4   4   2      33016.66      32590.24       509.05 o
   6   4   2      42799.88      40607.90       682.52 o
   8   4   2      18670.60      18070.31       416.03 o
  10   4   2        471.44        583.09       109.14 o
  12   4   2       4532.17       4161.90       268.08 o
  14   4   2       3494.33       3819.51       244.33 o
  16   4   2       8877.93       9231.14       488.64 o
  18   4   2      38559.85      39753.62      1156.32 o
  20   4   2      13794.07      13932.43       493.52 o
  22   4   2       6333.38       7381.12       416.73 o
  24   4   2       1458.98       1528.36       217.06 o
  26   4   2        429.19        225.54       169.51 o
  28   4   2       1062.80       1354.75       227.36 o
  30   4   2       1509.50       1123.81       230.08 o
  32   4   2       3206.87       4400.66       625.06 o
 -29   5   2       1729.31       1756.87       312.07 o
 -27   5   2        516.99        496.18       203.68 o
 -25   5   2       2532.30       2233.47       253.51 o
 -23   5   2       5411.60       5346.06       342.05 o
 -21   5   2       6484.38       6608.28       356.34 o
 -19   5   2       9171.70       8696.57       375.36 o
 -17   5   2       8530.29       9090.14       619.37 o
 -15   5   2       3270.59       3407.00       472.73 o
 -13   5   2       4625.94       4244.03       258.99 o
 -11   5   2       2940.18       2756.16       177.95 o
  -9   5   2       5406.60       5008.90       229.19 o
  -7   5   2       4979.13       4534.22       211.16 o
  -5   5   2      12234.49      12101.36       329.54 o
  -3   5   2      12134.31      12444.84       329.33 o
  -1   5   2       9530.81      10017.79       262.83 o
   1   5   2      12233.33      12132.99       294.61 o
   3   5   2       5551.64       5094.56       247.65 o
   5   5   2       4034.71       3588.21       230.27 o
   7   5   2       5000.61       4882.48       341.49 o
   9   5   2       4380.47       4715.21       274.38 o
  11   5   2       8228.39       9201.96       441.82 o
  13   5   2       7650.57       7598.98       730.92 o
  15   5   2       4915.23       4520.61       292.96 o
  17   5   2       4650.02       4470.54       559.78 o
  19   5   2       1653.50       1610.13       270.83 o
  21   5   2       1064.65       1064.39       208.53 o
  23   5   2       1322.83       1354.43       225.05 o
  25   5   2        960.05       1005.37       231.19 o
 -22   6   2       1078.25       1387.91       277.96 o
 -20   6   2       2704.45       3097.18       413.35 o
 -18   6   2       5901.62       7173.70       519.21 o
 -16   6   2       4701.19       4760.17       383.06 o
 -14   6   2       2039.13       2019.17       505.63 o
 -12   6   2        702.39        555.62       177.30 o
 -10   6   2        513.95        567.30       156.99 o
  -8   6   2       4510.94       4171.61       338.11 o
  -6   6   2       3748.40       3442.04       306.48 o
  -4   6   2      11015.02      11558.13       500.71 o
  -2   6   2       7018.46       7611.68       574.66 o
   0   6   2       4321.94       4075.27       322.45 o
   2   6   2       1952.38       2211.67       272.21 o
   4   6   2        133.13        142.29       284.81 o
   6   6   2        306.33        555.70       200.23 o
   8   6   2       1152.35       1060.64       183.17 o
  10   6   2       5592.27       6020.63       658.98 o
  12   6   2       6901.93       6823.31       554.49 o
  14   6   2       4771.72       4476.06       557.01 o
  16   6   2       1698.22       1127.30       211.39 o
  18   6   2        461.92         55.45       277.25 o
 -43   1   3        453.72        328.33       254.56 o
 -41   1   3        728.00        852.23       226.15 o
 -39   1   3       1415.30       1470.27       164.90 o
 -37   1   3         33.94        146.28        96.31 o
 -35   1   3       2496.07       2758.16       170.76 o
 -33   1   3       3021.55       3613.44       186.31 o
 -31   1   3       3921.32       3992.08       188.62 o
 -29   1   3       2868.45       2619.03       243.19 o
 -27   1   3       9989.40       9677.60       301.21 o
 -25   1   3      10617.80      10094.87       221.05 o
 -23   1   3         25.67         51.16        50.44 o
 -21   1   3      12020.58      11166.48       263.98 o
 -19   1   3      31483.76      29067.35       486.29 o
 -17   1   3      12990.27      12720.45       224.80 o
 -15   1   3       3385.07       3510.75        96.44 o
 -13   1   3      20951.70      20504.13       342.66 o
 -11   1   3      21583.98      20771.15       310.44 o
  -9   1   3        809.08        702.56        52.60 o
  -7   1   3      75982.62      80240.02      1172.76 o
  -5   1   3       6013.49       6064.78       201.73 o
  -3   1   3      62979.50      64703.85       973.12 o
  -1   1   3         75.48        -11.23        22.46 o
   1   1   3      22168.57      23030.03       365.79 o
   3   1   3      72224.29      74088.55      1230.47 o
   5   1   3      82184.19      85259.58      1375.51 o
   7   1   3       8593.36       8156.69       144.52 o
   9   1   3      34065.08      33286.11       513.84 o
  11   1   3      53993.27      55862.70       775.73 o
  13   1   3       9924.58       9472.08       181.08 o
  15   1   3       8162.62       8262.13       171.21 o
  17   1   3      14177.31      13548.75       249.23 o
  19   1   3      22097.84      21274.36       522.71 o
  21   1   3       5157.71       5246.37       150.16 o
  23   1   3       2351.70       2292.09       114.91 o
  25   1   3       7116.76       6637.60       317.69 o
  27   1   3       2395.57       2398.75       194.68 o
  29   1   3        288.76        309.19       106.95 o
  31   1   3       1712.50       1620.13       198.89 o
  33   1   3       2931.22       2707.72       223.84 o
  35   1   3        326.43        243.60       161.08 o
  37   1   3         52.07         88.08       167.04 o
  39   1   3        918.86       1562.66       347.82 o
 -42   2   3        611.74        699.84       225.94 o
 -40   2   3        583.95        573.11       184.12 o
 -38   2   3        138.02        271.93       160.93 o
 -36   2   3        599.91        719.73       183.24 o
 -34   2   3       3989.64       4860.11       280.64 o
 -32   2   3       4055.15       4381.25       209.57 o
 -30   2   3        678.84        889.88       114.94 o
 -28   2   3       6128.79       6348.64       242.92 o
 -26   2   3      14865.94      14259.00       318.66 o
 -24   2   3       5784.61       5476.96       181.01 o
 -22   2   3        378.59        366.64        70.86 o
 -20   2   3      19344.54      19598.41       329.77 o
 -18   2   3      34486.82      34128.06       513.62 o
 -16   2   3       3389.59       4191.88       114.48 o
 -14   2   3      17561.44      17878.58       293.59 o
 -12   2   3       3856.15       2797.96        87.51 o
 -10   2   3      40648.27      41761.79       595.06 o
  -8   2   3        377.01        320.17        39.48 o
  -6   2   3      26631.39      27868.42       448.02 o
  -4   2   3      45203.36      45775.43       696.66 o
  -2   2   3      15774.37      15925.89       251.83 o
   0   2   3       1195.45       1097.40        56.05 o
   2   2   3      62701.98      63633.05       865.57 o
   4   2   3      48428.43      48758.11      1212.52 o
   6   2   3       5615.34       5883.83       157.56 o
   8   2   3       6929.63       6537.04       132.84 o
  10   2   3      16935.58      17006.43       275.41 o
  12   2   3      27769.32      27725.13       421.52 o
  14   2   3        268.90        239.21        47.38 o
  16   2   3      10442.76      10585.71       240.08 o
  18   2   3      25578.72      25412.58       466.57 o
  20   2   3       3516.46       3211.53       175.32 o
  22   2   3       2044.64       2438.06       172.67 o
  24   2   3       4189.57       4325.58       250.29 o
  26   2   3       3246.74       3153.41       194.10 o
  28   2   3       3548.58       3229.75       245.86 o
  30   2   3        151.63         55.95       130.82 o
  32   2   3       4157.62       4317.55       297.56 o
  34   2   3        266.95        187.17       155.76 o
  36   2   3         35.05         38.09       151.30 o
 -39   3   3        400.05        644.66       204.46 o
 -37   3   3        398.31        493.75       192.04 o
 -35   3   3          2.86        -76.57       153.13 o
 -33   3   3          8.71         84.32       153.56 o
 -31   3   3        254.90        232.07       184.43 o
 -29   3   3        610.22        658.88       238.47 o
 -27   3   3       2750.50       2706.63       227.01 o
 -25   3   3       2358.14       2426.71       145.20 o
 -23   3   3          6.88        -36.24        72.47 o
 -21   3   3       1942.82       1966.39       133.54 o
 -19   3   3         20.26         87.59        65.72 o
 -17   3   3        864.73        946.18       112.77 o
 -15   3   3          0.10        -29.07        58.14 o
 -13   3   3        127.33        182.94        52.33 o
 -11   3   3       2337.60       2430.09       110.65 o
  -9   3   3        991.45       1035.07        75.85 o
  -7   3   3        588.53        587.83        63.54 o
  -5   3   3        183.60        223.03        62.19 o
  -3   3   3          9.23         14.26        41.95 o
  -1   3   3        931.99       1133.86        69.98 o
   1   3   3       2613.54       2567.43       106.71 o
   3   3   3       3578.95       3258.28       118.16 o
   5   3   3          1.24        -11.27        42.60 o
   7   3   3        124.42        134.94        47.42 o
   9   3   3       1184.10       1244.68        96.94 o
  11   3   3       5924.33       6347.76       172.40 o
  13   3   3        132.58         69.14        72.80 o
  15   3   3        188.58         34.91        75.16 o
  17   3   3       2137.50       2090.04       158.42 o
  19   3   3         44.33        -15.85        94.07 o
  21   3   3        349.23        337.56       157.98 o
  23   3   3        169.39        244.32       143.81 o
  25   3   3          1.68        124.49       132.62 o
  27   3   3       1020.87        646.06       169.72 o
  29   3   3        376.31        307.41       158.17 o
  31   3   3        320.98        210.35       165.04 o
  33   3   3         26.43        -65.18       171.69 o
  35   3   3        143.97        142.58       229.86 o
 -34   4   3        797.10        469.97       203.24 o
 -32   4   3        312.38        336.16       227.79 o
 -30   4   3         86.78        102.70       172.43 o
 -28   4   3       2708.69       2350.54       251.02 o
 -26   4   3       1267.69       1244.59       220.88 o
 -24   4   3         81.80        133.52       142.99 o
 -22   4   3       1692.07       1695.48       199.74 o
 -20   4   3       4147.21       4075.82       183.44 o
 -18   4   3       2858.35       2873.38       154.64 o
 -16   4   3          2.39        -44.24        88.49 o
 -14   4   3       5171.09       5120.26       186.00 o
 -12   4   3       5754.45       5514.46       209.78 o
 -10   4   3       3416.90       3410.71       189.23 o
  -8   4   3       1017.20        950.73       100.62 o
  -6   4   3       6518.07       6732.02       171.62 o
  -4   4   3       7149.15       7195.89       192.47 o
  -2   4   3        131.32         59.37        74.56 o
   0   4   3       1100.01       1136.13        89.13 o
   2   4   3       7459.88       7418.69       218.53 o
   4   4   3       6836.52       6832.95       195.90 o
   6   4   3       2745.38       2857.29       184.81 o
   8   4   3       1924.43       1920.16       143.06 o
  10   4   3      12806.16      12960.67       453.10 o
  12   4   3       7892.58       7736.41       260.57 o
  14   4   3        396.84        136.91       154.29 o
  16   4   3        106.68        -59.26       118.53 o
  18   4   3       4253.94       4643.61       313.90 o
  20   4   3       1183.57       1347.34       233.21 o
  22   4   3          0.34        -40.13       146.72 o
  24   4   3        620.59        529.25       179.81 o
  26   4   3       1130.91       1269.10       221.77 o
  28   4   3        569.47        500.10       203.12 o
  30   4   3         52.64        129.51       179.67 o
 -29   5   3        204.96        542.06       191.81 o
 -27   5   3       1687.05       1938.29       251.92 o
 -25   5   3       1927.76       1955.35       249.37 o
 -23   5   3          2.48         60.38       159.12 o
 -21   5   3       1199.70       1233.59       197.79 o
 -19   5   3       2886.68       3093.42       253.96 o
 -17   5   3       1242.78       1033.90       173.75 o
 -15   5   3        539.68        754.89       183.26 o
 -13   5   3       2921.57       2935.82       223.71 o
 -11   5   3       3664.76       4124.23       214.21 o
  -9   5   3        201.46         38.12        82.73 o
  -7   5   3       3270.38       2980.86       179.53 o
  -5   5   3       2662.64       2984.83       175.52 o
  -3   5   3       7248.55       6975.28       246.15 o
  -1   5   3       1008.19       1289.20       119.70 o
   1   5   3       1142.99       1127.75       151.47 o
   3   5   3       4453.09       4420.53       248.71 o
   5   5   3        596.04        577.08       202.27 o
   7   5   3         28.98        -56.96       113.92 o
   9   5   3       2761.09       2570.24       215.96 o
  11   5   3       7453.38       7308.79       326.55 o
  13   5   3        444.59        294.07       163.56 o
  15   5   3        292.61        311.62       195.17 o
  17   5   3       1076.94       1222.21       198.86 o
  19   5   3        904.68        835.16       199.08 o
  21   5   3          3.89        -71.16       155.19 o
  23   5   3        966.50       1001.58       224.40 o
  25   5   3       1122.63       1452.89       296.30 o
 -22   6   3          0.11        -82.48       164.97 o
 -20   6   3        117.66        -82.29       164.59 o
 -18   6   3        484.52        596.02       189.21 o
 -16   6   3        105.30        147.22       155.54 o
 -14   6   3         30.31        -71.78       143.56 o
 -12   6   3         55.33        198.70       183.54 o
 -10   6   3        189.78         25.15       172.19 o
  -8   6   3        343.91        177.24       177.79 o
  -6   6   3         29.11        -74.98       149.95 o
  -4   6   3         28.88       -206.51       463.76 o
  -2   6   3        174.61        -14.27       169.28 o
   0   6   3        152.42        -79.25       158.51 o
   2   6   3         53.83        -79.67       159.33 o
   4   6   3        607.60        712.09       202.33 o
   6   6   3         37.85        -45.52       302.45 o
   8   6   3        314.59        394.17       159.69 o
  10   6   3        175.59        301.22       163.09 o
  12   6   3         45.41        -72.21       144.41 o
  14   6   3         43.92         39.27       202.33 o
  16   6   3        315.11        267.16       183.35 o
 -44   0   4        441.62        274.51       203.08 o
 -42   0   4        783.29        733.38       215.63 o
 -40   0   4       1396.84       1401.03       233.45 o
 -38   0   4       2958.01       2990.15       463.76 o
 -36   0   4      21584.77      21821.60       716.45 o
 -34   0   4      23911.77      24337.76       621.81 o
 -32   0   4       5559.48       5980.40       464.10 o
 -30   0   4        225.59        325.48       103.73 o
 -28   0   4        630.07        591.20       106.27 o
 -26   0   4       1321.50       1456.16       140.07 o
 -24   0   4      19957.51      19184.97       485.01 o
 -22   0   4     111248.72     105523.32      2053.83 o
 -20   0   4     121486.75     115874.88      2224.40 o
 -18   0   4      94505.24      92466.61      1776.72 o
 -16   0   4      16612.88      16976.55       386.92 o
 -14   0   4      21557.94      22488.16       477.22 o
 -12   0   4      18256.82      18364.14       390.90 o
 -10   0   4      18296.93      20083.07       412.29 o
  -8   0   4     230154.66     241434.41      4430.88 o
  -6   0   4     265436.03     275907.53      5065.65 o
  -4   0   4     186498.59     194288.14      3567.07 o
  -2   0   4      72980.47      75678.23      2505.30 o
   0   0   4     127184.46     132131.14      2429.80 o
   2   0   4      10006.26      10886.42       283.35 o
   4   0   4       2267.77       2731.44        94.38 o
   6   0   4     194271.45     194975.23      4334.44 o
   8   0   4     192893.52     192037.38      4284.69 o
  10   0   4     172885.34     176444.30      3285.93 o
  12   0   4     146981.59     155957.03      2920.66 o
  14   0   4      30295.29      33269.95       703.62 o
  16   0   4       3917.13       3786.45       166.02 o
  18   0   4        311.75        359.05        83.19 o
  20   0   4      15817.20      14229.08       386.25 o
  22   0   4      44890.77      41393.55       942.94 o
  24   0   4      50838.79      49952.25      1144.77 o
  26   0   4      29852.28      30614.72       940.21 o
  28   0   4       4370.98       4556.78       309.86 o
  30   0   4        629.75        672.65       214.24 o
  32   0   4         81.35        201.63       181.47 o
  34   0   4        233.61        418.39       221.80 o
  36   0   4       6451.54       6936.21       544.41 o
  38   0   4       5532.30       5872.59       579.70 o
 -43   1   4        111.30        208.84       201.68 o
 -41   1   4        474.12        388.59       168.75 o
 -39   1   4       2225.62       2049.46       159.31 o
 -37   1   4       7351.66       7412.27       250.96 o
 -35   1   4      15468.76      15966.66       373.78 o
 -33   1   4      21539.84      21369.93       448.49 o
 -31   1   4      13328.06      13087.63       319.60 o
 -29   1   4       6909.03       6777.67       213.87 o
 -27   1   4       2723.68       2764.05       123.12 o
 -25   1   4      18859.25      18746.10       331.31 o
 -23   1   4      48078.39      46775.39       688.46 o
 -21   1   4      81485.49      78809.58      1092.52 o
 -19   1   4      39876.50      37609.49       859.28 o
 -17   1   4      64921.70      65174.41      1177.32 o
 -15   1   4      17241.21      17266.61       276.60 o
 -13   1   4       1831.88       2150.18        69.51 o
 -11   1   4      30686.40      31814.07       504.18 o
  -9   1   4      61042.57      61123.48      1522.01 o
  -7   1   4     407356.31     408868.03      5833.35 o
  -5   1   4     472879.03     484400.09      9307.79 o
  -3   1   4     202214.36     217123.56      2826.07 o
  -1   1   4      16137.67      17012.60       250.89 o
   1   1   4      55482.71      60098.80      1006.00 o
   3   1   4      29035.42      29850.09       532.54 o
   5   1   4      27127.99      27013.88       427.60 o
   7   1   4      66277.85      64162.19       957.42 o
   9   1   4     142683.75     141669.92      1871.85 o
  11   1   4      75406.68      73955.38      1010.36 o
  13   1   4      30861.31      31963.35       496.33 o
  15   1   4       5327.15       5656.85       138.77 o
  17   1   4       7294.20       7125.03       164.50 o
  19   1   4      11952.22      11751.44       249.86 o
  21   1   4      18469.95      17182.72       447.28 o
  23   1   4      31648.12      30603.05       946.17 o
  25   1   4      22749.98      22168.44      1039.72 o
  27   1   4       7227.56       6801.36       253.83 o
  29   1   4       1844.87       1920.75       160.22 o
  31   1   4        676.39        623.97       164.43 o
  33   1   4        534.28        394.24       169.32 o
  35   1   4       2775.20       2295.57       270.61 o
  37   1   4       3615.07       3997.39       483.92 o
 -42   2   4       2026.18       1932.99       241.48 o
 -40   2   4       1480.23       1704.91       223.42 o
 -38   2   4       1260.80       1252.35       330.97 o
 -36   2   4        814.40       1026.08       155.78 o
 -34   2   4       5523.52       6319.67       243.66 o
 -32   2   4       8427.56       8357.26       285.86 o
 -30   2   4       9544.51       9129.05       287.66 o
 -28   2   4      16139.77      15392.43       348.05 o
 -26   2   4      14444.63      14015.72       317.36 o
 -24   2   4      11404.59      10710.92       256.10 o
 -22   2   4       7620.99       7889.99       207.79 o
 -20   2   4      17749.09      18006.17       350.62 o
 -18   2   4      28562.94      30047.80       460.58 o
 -16   2   4     123004.67     127547.70      1711.69 o
 -14   2   4      84772.12      90450.30      1352.88 o
 -12   2   4      84610.02      88976.28      1354.50 o
 -10   2   4      32058.34      32095.24       470.64 o
  -8   2   4       9205.55       9409.96       209.48 o
  -6   2   4      21429.71      22856.15       376.16 o
  -4   2   4      17362.82      17515.48       274.31 o
  -2   2   4      37920.24      38670.93       546.39 o
   0   2   4     155452.19     164451.95      2356.65 o
   2   2   4      77429.05      78634.10      1063.28 o
   4   2   4      73329.80      75464.86      1023.87 o
   6   2   4      24099.55      24428.50       366.17 o
   8   2   4      10619.65      10636.37       191.27 o
  10   2   4      11124.67      10832.22       232.33 o
  12   2   4      10329.07      10166.57       209.35 o
  14   2   4      35792.89      36571.70       682.85 o
  16   2   4      27474.12      26895.74       560.22 o
  18   2   4      33261.29      33313.81       672.57 o
  20   2   4      14636.48      15367.22       388.14 o
  22   2   4       3581.80       4147.62       206.19 o
  24   2   4       1439.24       1531.92       146.58 o
  26   2   4        609.39        723.22       116.74 o
  28   2   4       2718.10       3286.49       249.24 o
  30   2   4       4889.56       4671.45       303.18 o
  32   2   4       5187.67       4706.03       309.70 o
  34   2   4       3269.98       2890.43       251.49 o
  36   2   4        730.60        677.17       221.73 o
 -41   3   4       3176.08       3155.57       559.53 o
 -39   3   4       1656.59       2132.23       257.75 o
 -37   3   4        816.58        580.95       181.08 o
 -35   3   4        213.23        192.52       160.16 o
 -33   3   4       3064.53       2285.66       301.05 o
 -31   3   4       9391.02       9818.93       562.14 o
 -29   3   4      17948.51      18124.09       616.34 o
 -27   3   4      33769.42      33495.15       867.66 o
 -25   3   4      11695.32      11797.86       293.33 o
 -23   3   4       1456.03       1498.09       118.14 o
 -21   3   4        265.44        127.47        74.83 o
 -19   3   4       2589.12       2623.40       135.15 o
 -17   3   4      12849.63      12823.36       327.21 o
 -15   3   4      72915.52      73693.37      1140.85 o
 -13   3   4      99002.90      97926.10      1475.66 o
 -11   3   4      54142.96      52740.55       756.05 o
  -9   3   4       9865.44       9733.85       211.75 o
  -7   3   4        430.45        408.19        52.87 o
  -5   3   4       1952.34       1825.18        84.77 o
  -3   3   4      14114.20      14439.32       254.26 o
  -1   3   4      83082.01      84377.48      1155.48 o
   1   3   4     108596.06     109863.06      1616.14 o
   3   3   4      86329.23      86159.46      1178.97 o
   5   3   4      45511.94      43565.50       687.31 o
   7   3   4       1060.68       1115.86        77.48 o
   9   3   4        457.56        563.08        86.86 o
  11   3   4       3580.63       3365.35       168.74 o
  13   3   4      20853.95      20224.51       463.28 o
  15   3   4      53595.14      53494.73      1226.34 o
  17   3   4      21589.15      21356.52       500.15 o
  19   3   4      34932.61      34634.88       725.41 o
  21   3   4       7700.10       7385.78       474.29 o
  23   3   4        167.82         72.53       123.83 o
  25   3   4         98.55         36.90       124.10 o
  27   3   4       4207.34       4347.55       306.22 o
  29   3   4       9324.39       9916.29       423.69 o
  31   3   4       9797.33       9781.58       619.57 o
  33   3   4       4490.87       4233.65       326.70 o
 -36   4   4        274.55         86.19       218.15 o
 -34   4   4        112.32       -108.32       216.64 o
 -32   4   4       2256.22       1711.10       241.32 o
 -30   4   4       3954.27       3386.84       345.61 o
 -28   4   4       7717.39       8703.03       393.73 o
 -26   4   4      10656.80      10537.23       512.53 o
 -24   4   4       7065.81       7865.18       357.81 o
 -22   4   4       1881.46       1772.95       136.24 o
 -20   4   4        690.94        598.63       109.77 o
 -18   4   4       2397.48       2624.77       182.33 o
 -16   4   4      12677.51      12750.48       300.99 o
 -14   4   4      24101.92      23141.09       448.78 o
 -12   4   4      35321.83      34049.07       755.94 o
 -10   4   4      15488.97      14740.96       352.81 o
  -8   4   4       9409.23       8982.01       225.23 o
  -6   4   4       2087.57       2237.76       119.99 o
  -4   4   4       3963.08       4211.85       137.41 o
  -2   4   4      14524.32      14506.88       275.41 o
   0   4   4      31157.76      30053.40       478.10 o
   2   4   4      42182.63      41218.69       771.42 o
   4   4   4      29851.78      28991.01       685.44 o
   6   4   4       2469.01       2492.09       199.36 o
   8   4   4       2471.35       2546.45       163.04 o
  10   4   4      16069.33      15697.47       452.57 o
  12   4   4       3935.59       4104.63       215.71 o
  14   4   4      15702.68      16255.55       635.61 o
  16   4   4      15851.17      15835.83      1098.90 o
  18   4   4       7008.69       7512.75       352.35 o
  20   4   4       3922.05       3677.23       283.14 o
  22   4   4        706.32        823.46       192.90 o
  24   4   4       1028.00        933.59       194.05 o
  26   4   4       1997.48       1868.54       244.33 o
  28   4   4       3777.72       4218.23       338.32 o
  30   4   4       5310.88       4970.27       650.27 o
 -31   5   4        526.10        332.70       327.65 o
 -29   5   4        928.21       1105.73       225.88 o
 -27   5   4       1979.34       2116.28       256.93 o
 -25   5   4       4943.87       5434.67       351.71 o
 -23   5   4       7034.46       6771.95       443.67 o
 -21   5   4       9285.17       9762.62       401.82 o
 -19   5   4       4855.18       4773.69       304.17 o
 -17   5   4       9018.54       8435.56       299.20 o
 -15   5   4       4723.28       4645.23       208.74 o
 -13   5   4       3172.13       3087.88       191.76 o
 -11   5   4       9788.90       9502.41       293.64 o
  -9   5   4       9747.14       9161.91       252.26 o
  -7   5   4      15779.77      16151.22       394.31 o
  -5   5   4       8065.31       8348.20       323.05 o
  -3   5   4       6716.46       6711.38       243.80 o
  -1   5   4      11264.64      11076.58       373.21 o
   1   5   4       3820.84       3814.84       203.52 o
   3   5   4       3383.99       3492.84       292.02 o
   5   5   4      10342.63      10436.75       456.19 o
   7   5   4       3776.84       3544.55       265.95 o
   9   5   4      11188.32      11113.96       429.18 o
  11   5   4      10375.27       8827.71       438.38 o
  13   5   4       5791.95       5412.70       325.48 o
  15   5   4       2844.29       2706.53       254.00 o
  17   5   4       1174.49       1167.07       220.37 o
  19   5   4        765.72        724.52       196.24 o
  21   5   4        912.56        562.39       194.41 o
  23   5   4       1937.89       1957.76       322.56 o
 -22   6   4       3843.20       3798.53       310.37 o
 -20   6   4       4497.37       4923.09       446.11 o
 -18   6   4       2471.84       2556.25       824.18 o
 -16   6   4        849.78        893.96       183.04 o
 -14   6   4        102.81       -157.95       332.70 o
 -12   6   4       1448.18       1401.96       499.04 o
 -10   6   4       1200.09       1072.67       551.97 o
  -8   6   4       3869.50       4220.67       334.15 o
  -6   6   4      15801.96      15395.33       475.05 o
  -4   6   4       5450.45       5462.49       304.01 o
  -2   6   4       3664.32       4001.12       287.22 o
   0   6   4       1300.31       1248.82       370.50 o
   2   6   4        592.39        780.09       209.94 o
   4   6   4       1211.33       1338.66       304.97 o
   6   6   4       2910.67       2956.89       304.62 o
   8   6   4       3089.61       3689.74       340.39 o
  10   6   4       4578.19       4712.57       388.47 o
  12   6   4       2362.82       2229.19       252.18 o
  14   6   4       1376.57       1425.23       232.16 o
  16   6   4        203.44        153.14       200.80 o
 -45   1   5        822.81        632.68       247.25 o
 -43   1   5        976.23        880.92       269.42 o
 -41   1   5          0.11         57.61       150.61 o
 -39   1   5       2072.77       2144.25       165.94 o
 -37   1   5       1254.67       1519.75       145.84 o
 -35   1   5        403.92        436.13       113.26 o
 -33   1   5       1385.06       1099.04       123.69 o
 -31   1   5       5525.81       5320.86       201.99 o
 -29   1   5       6769.56       6495.98       228.79 o
 -27   1   5        403.49        310.13       102.59 o
 -25   1   5       3688.85       3942.29       133.57 o
 -23   1   5      18330.33      17560.58       308.59 o
 -21   1   5      44794.84      43970.30       767.98 o
 -19   1   5      11626.47      11287.54       288.93 o
 -17   1   5      37070.68      38445.44       557.93 o
 -15   1   5      42454.48      43520.09       618.38 o
 -13   1   5      10060.17       9315.62       194.66 o
 -11   1   5       3809.13       3990.15       241.81 o
  -9   1   5     122846.43     126052.16      1666.97 o
  -7   1   5     210005.61     217327.53      3496.01 o
  -5   1   5      93013.66      94506.23      1967.60 o
  -3   1   5      12989.73      12535.99       254.36 o
  -1   1   5      58022.43      59030.06       822.20 o
   1   1   5      43457.14      43800.29       751.68 o
   3   1   5       1481.94       1396.39        79.31 o
   5   1   5         46.82         -7.92        28.44 o
   7   1   5      39676.20      38101.39       592.59 o
   9   1   5      27750.59      27549.60       452.22 o
  11   1   5        751.91        810.13        52.62 o
  13   1   5      16033.00      13973.96       243.63 o
  15   1   5      16706.56      15508.10       271.08 o
  17   1   5      15565.75      14525.23       266.83 o
  19   1   5         26.85         20.36        59.74 o
  21   1   5       7835.61       7254.25       246.75 o
  23   1   5       4371.52       4163.50       210.11 o
  25   1   5       1092.44       1266.35       135.66 o
  27   1   5        161.05        253.90        99.12 o
  29   1   5       7059.10       7120.95       321.37 o
  31   1   5       3332.24       3351.37       253.26 o
  33   1   5        437.73        272.92       130.52 o
  35   1   5          2.69        352.86       247.00 o
  37   1   5        521.96        761.17       272.21 o
 -44   2   5        378.09        766.21       337.74 o
 -42   2   5        329.72        619.35       189.49 o
 -40   2   5        274.53         41.47       147.71 o
 -38   2   5       1449.48       1758.19       186.33 o
 -36   2   5       2249.98       3025.30       260.19 o
 -34   2   5         81.81         22.14       110.20 o
 -32   2   5       1251.89       1046.02       138.38 o
 -30   2   5       6423.59       6685.88       222.44 o
 -28   2   5       6355.73       5984.30       243.39 o
 -26   2   5         33.73         75.38        96.30 o
 -24   2   5       5640.95       5765.53       198.49 o
 -22   2   5      12161.13      11585.02       263.90 o
 -20   2   5      18616.57      17883.73       349.76 o
 -18   2   5       3562.06       3870.57       142.25 o
 -16   2   5      13821.41      12762.12       270.16 o
 -14   2   5     120805.52     124546.20      1834.50 o
 -12   2   5      52535.45      54985.39       853.74 o
 -10   2   5      19208.41      22676.85       434.83 o
  -8   2   5      54056.62      56494.55       963.72 o
  -6   2   5       5375.52       5041.49       134.51 o
  -4   2   5        145.99        132.33        36.43 o
  -2   2   5      14761.40      14755.97       241.93 o
   0   2   5      59718.38      61874.08       935.38 o
   2   2   5      21126.71      20844.43       355.25 o
   4   2   5       7483.23       7649.23       168.48 o
   6   2   5      28775.82      26689.55       686.11 o
   8   2   5      32055.10      30530.09       652.64 o
  10   2   5       1855.78       1961.55       152.30 o
  12   2   5       1576.47       1420.17       113.17 o
  14   2   5      19575.07      18627.65       422.92 o
  16   2   5      17495.55      16844.82       526.77 o
  18   2   5        667.09        310.64       109.68 o
  20   2   5       2337.92       2530.47       201.73 o
  22   2   5      13126.48      13901.57       442.01 o
  24   2   5       2982.88       2968.40       271.93 o
  26   2   5        280.26        272.42       111.32 o
  28   2   5       2319.77       2156.64       234.26 o
  30   2   5       2171.67       2216.57       224.96 o
  32   2   5         35.25        -67.35       134.70 o
  34   2   5        100.05        -77.81       155.61 o
 -41   3   5        437.76        236.92       342.78 o
 -39   3   5         20.54         17.81       275.09 o
 -37   3   5         63.57        178.49       166.58 o
 -35   3   5        166.40        409.37       226.84 o
 -33   3   5         11.76        117.50       175.02 o
 -31   3   5         14.36        -71.11       142.23 o
 -29   3   5        452.19        547.26       125.30 o
 -27   3   5        705.36        568.74       109.86 o
 -25   3   5       1257.34        941.79       111.82 o
 -23   3   5       1843.92       1612.04       121.14 o
 -21   3   5       2392.41       2531.79       138.75 o
 -19   3   5        155.19        104.04        85.73 o
 -17   3   5       1648.54       1802.13       118.14 o
 -15   3   5        371.79        260.02        74.62 o
 -13   3   5       2701.23       2806.08       133.70 o
 -11   3   5         19.02         24.61        42.72 o
  -9   3   5         13.92        -20.08        40.16 o
  -7   3   5         16.72        -20.20        40.41 o
  -5   3   5        435.29        393.83        53.76 o
  -3   3   5        759.46        756.36        62.88 o
  -1   3   5       3346.02       3163.65       109.91 o
   1   3   5       1625.04       1410.95        82.06 o
   3   3   5         28.09         46.62        42.97 o
   5   3   5        165.77        124.93        60.38 o
   7   3   5          1.02         74.11        64.40 o
   9   3   5        312.60        117.77        75.14 o
  11   3   5       2276.45       2293.35       192.81 o
  13   3   5        198.66        188.72        93.86 o
  15   3   5        576.85        553.82       113.12 o
  17   3   5       1423.20       1458.67       176.08 o
  19   3   5       2013.82       2182.95       171.68 o
  21   3   5       2986.67       2938.19       239.40 o
  23   3   5        288.69        330.40       144.98 o
  25   3   5        717.99        532.23       159.29 o
  27   3   5        307.93        271.70       153.35 o
  29   3   5        469.29        432.47       174.07 o
  31   3   5        134.81        174.44       172.41 o
  33   3   5         54.18        252.04       322.61 o
 -36   4   5        406.95        299.43       423.43 o
 -34   4   5         29.34        -15.27       161.27 o
 -32   4   5       1225.94        754.84       202.08 o
 -30   4   5       2123.60       1746.20       226.89 o
 -28   4   5         45.30         45.02       159.71 o
 -26   4   5         17.60        -67.77       135.54 o
 -24   4   5        312.26        381.46       106.13 o
 -22   4   5       2522.50       2481.29       154.51 o
 -20   4   5       1394.47       1485.16       138.31 o
 -18   4   5       2189.43       2151.93       200.68 o
 -16   4   5       2257.53       2236.43       141.04 o
 -14   4   5      10827.19      10205.81       291.99 o
 -12   4   5        557.80        610.70        89.83 o
 -10   4   5       1380.74       1602.79       126.72 o
  -8   4   5       6232.78       6413.31       213.04 o
  -6   4   5       7350.81       7498.81       184.85 o
  -4   4   5        353.70        327.56        98.06 o
  -2   4   5       2534.14       2470.21       114.83 o
   0   4   5       9756.95       9904.17       246.67 o
   2   4   5       6530.10       6281.65       263.79 o
   4   4   5         60.76         -0.61        95.69 o
   6   4   5       3577.43       3755.90       279.79 o
   8   4   5       2376.25       2128.53       178.26 o
  10   4   5        388.12        297.89        98.52 o
  12   4   5       1304.08       1321.28       144.97 o
  14   4   5         34.87        104.68       137.17 o
  16   4   5       3761.84       3327.70       265.57 o
  18   4   5          8.46        -13.36       137.47 o
  20   4   5       1057.12        728.58       178.50 o
  22   4   5       2688.39       2673.98       259.32 o
  24   4   5       1522.14       1229.77       215.01 o
  26   4   5        443.94        519.71       187.24 o
  28   4   5        101.46        164.01       185.91 o
 -31   5   5         56.51         40.33       302.45 o
 -29   5   5        663.12        736.22       207.32 o
 -27   5   5        349.06        412.39       203.40 o
 -25   5   5        217.94        -79.28       166.40 o
 -23   5   5        997.86        894.04       195.90 o
 -21   5   5       3562.69       3552.47       276.17 o
 -19   5   5        322.94        285.23       125.26 o
 -17   5   5          2.44        -46.83        93.66 o
 -15   5   5        980.03       1154.38       128.86 o
 -13   5   5       5396.65       5418.21       205.23 o
 -11   5   5          5.29         -1.27        91.36 o
  -9   5   5        705.16        528.74       169.69 o
  -7   5   5       3662.55       3760.39       211.73 o
  -5   5   5       2552.96       2566.60       205.00 o
  -3   5   5       1028.99        906.18       149.76 o
  -1   5   5       2485.96       2589.69       204.43 o
   1   5   5        418.93        377.57       110.09 o
   3   5   5        640.69        318.60        94.29 o
   5   5   5        180.04         57.76       115.42 o
   7   5   5       3559.16       3709.18       262.61 o
   9   5   5       1624.78       1317.18       190.22 o
  11   5   5         56.87         87.57       141.54 o
  13   5   5       1394.92       1436.61       213.33 o
  15   5   5       1820.32       1981.32       235.19 o
  17   5   5        366.42        471.04       177.55 o
  19   5   5         39.32        -80.08       160.16 o
  21   5   5        531.18        513.21       196.62 o
  23   5   5       1343.06       1093.86       403.27 o
 -22   6   5         16.78         44.88       180.84 o
 -20   6   5        379.58        468.20       185.65 o
 -18   6   5        155.35        -30.97       269.69 o
 -16   6   5        113.93         25.95       190.90 o
 -14   6   5         35.35         40.33       187.11 o
 -12   6   5         75.66        -95.78       221.80 o
 -10   6   5        226.73        317.57       188.91 o
  -8   6   5        199.80        284.42       148.01 o
  -6   6   5        247.97        248.06       147.21 o
  -4   6   5        137.97        136.21       132.31 o
  -2   6   5         15.33        -63.28       126.56 o
   0   6   5        101.12        221.24       173.19 o
   2   6   5        178.88        557.01       234.40 o
   4   6   5        226.18        455.37       200.80 o
   6   6   5          2.62         -8.67       177.79 o
   8   6   5          6.95        -35.16       152.84 o
  10   6   5          3.74        -23.19       157.79 o
  12   6   5         83.67        -29.62       166.54 o
  14   6   5         19.50         76.75       213.06 o
 -46   0   6        150.05        228.20       197.61 o
 -44   0   6        980.92        899.97       221.73 o
 -42   0   6       7723.15       7720.68       448.64 o
 -40   0   6      17390.75      16295.97       619.93 o
 -38   0   6      23245.03      25134.50       808.91 o
 -36   0   6       9382.21       9661.03       441.60 o
 -34   0   6       4336.65       4354.79       313.67 o
 -32   0   6        500.51        567.49       149.02 o
 -30   0   6        675.44        608.60       117.01 o
 -28   0   6        398.36        535.19       108.91 o
 -26   0   6      47228.17      45358.84       974.95 o
 -24   0   6     160873.20     156015.23      2968.37 o
 -22   0   6      58516.69      54952.43      1112.67 o
 -20   0   6      45484.66      43669.21       891.47 o
 -18   0   6       7603.04       7559.06       219.74 o
 -16   0   6       2208.93       2085.51       107.96 o
 -14   0   6       5427.22       6263.59       177.19 o
 -12   0   6      88001.23      92725.88      1747.18 o
 -10   0   6     372019.28     379721.22      6961.72 o
  -8   0   6     209113.78     214582.27      3954.92 o
  -6   0   6     177255.78     183448.86      3382.94 o
  -4   0   6      23191.72      25325.21       902.31 o
  -2   0   6      13484.50      12837.58       352.82 o
   0   0   6        531.20        595.40        52.22 o
   2   0   6      31057.98      30577.87       605.11 o
   4   0   6     277519.34     284556.12      5232.28 o
   6   0   6     276915.09     281871.31      5194.32 o
   8   0   6     110578.95     114290.10      2152.57 o
  10   0   6      61937.97      65756.66      1280.78 o
  12   0   6        362.40        341.25        76.40 o
  14   0   6        268.41        387.71        90.40 o
  16   0   6      23490.85      22861.44       660.11 o
  18   0   6      34939.97      33906.67       744.78 o
  20   0   6      63694.32      58751.60      1212.94 o
  22   0   6      53817.34      50500.54      1330.51 o
  24   0   6      16032.44      16107.21       562.53 o
  26   0   6       1999.23       2061.71       317.57 o
  28   0   6       1870.11       1723.97       307.49 o
  30   0   6        417.29        206.67       196.59 o
  32   0   6       4557.34       4748.48       504.08 o
  34   0   6       4966.27       5751.61       574.66 o
  36   0   6       4677.74       5479.40       569.62 o
 -45   1   6        268.95        425.90       246.55 o
 -43   1   6       1411.10       1466.57       197.08 o
 -41   1   6       3541.73       3355.62       223.99 o
 -39   1   6       3722.14       4190.49       284.49 o
 -37   1   6       7231.01       7802.79       260.60 o
 -35   1   6       6080.26       6313.07       232.09 o
 -33   1   6       2184.12       2433.98       157.15 o
 -31   1   6       3372.23       3053.12       183.37 o
 -29   1   6       8117.77       7983.49       250.41 o
 -27   1   6      17698.98      18020.20       388.23 o
 -25   1   6      50432.84      50919.80       748.51 o
 -23   1   6      68142.45      67346.71      1082.46 o
 -21   1   6      72830.45      73551.94      1151.73 o
 -19   1   6      23923.07      24700.24       387.93 o
 -17   1   6       1621.15       2044.33       117.98 o
 -15   1   6      21040.66      22389.85       346.36 o
 -13   1   6      17338.00      17796.73       281.39 o
 -11   1   6      84876.52      87711.82      1180.28 o
  -9   1   6      74945.77      75541.32      1122.56 o
  -7   1   6     116885.99     117531.74      1702.02 o
  -5   1   6      48451.70      48585.29       829.22 o
  -3   1   6      11762.37      12458.81       406.53 o
  -1   1   6       3332.48       3465.80        99.57 o
   1   1   6      42605.38      45011.39       776.92 o
   3   1   6      64452.48      64984.34      1100.33 o
   5   1   6     158236.30     164265.70      2369.43 o
   7   1   6      87995.67      87055.99      1287.75 o
   9   1   6      17865.03      16221.37       261.12 o
  11   1   6       7843.26       7502.41       176.47 o
  13   1   6        435.65        498.94        53.50 o
  15   1   6       3726.40       3468.25       113.36 o
  17   1   6      14151.61      13849.20       315.25 o
  19   1   6      21741.58      21590.87       478.39 o
  21   1   6      24497.38      24140.73       529.33 o
  23   1   6      13140.18      13481.06       362.17 o
  25   1   6       1487.05       1748.61       205.91 o
  27   1   6       1088.17       1123.60       132.54 o
  29   1   6        713.33        741.02       145.93 o
  31   1   6       2330.73       2369.79       215.96 o
  33   1   6       2724.91       3274.03       308.18 o
  35   1   6       2028.00       2459.93       403.27 o
 -44   2   6       1440.51       1359.92       227.88 o
 -42   2   6       1444.48       1505.62       223.32 o
 -40   2   6       1696.89       1962.86       199.05 o
 -38   2   6        840.12        788.51       135.63 o
 -36   2   6       5298.50       5065.06       234.18 o
 -34   2   6       9976.46       9786.40       285.99 o
 -32   2   6      21782.29      21406.20       448.28 o
 -30   2   6      18905.03      19428.51       410.89 o
 -28   2   6      12517.45      12784.81       303.12 o
 -26   2   6       5829.88       6047.29       193.40 o
 -24   2   6       4808.74       4815.10       172.13 o
 -22   2   6      13729.15      13735.33       369.09 o
 -20   2   6      33590.09      32900.91       680.58 o
 -18   2   6      37622.96      35451.84       950.66 o
 -16   2   6     124460.12     121558.09      1800.81 o
 -14   2   6     139778.62     142679.03      2091.34 o
 -12   2   6      72976.52      77064.86      1221.94 o
 -10   2   6      22319.94      23643.60       982.76 o
  -8   2   6      27747.01      30784.35       452.42 o
  -6   2   6      51902.47      57644.95       797.51 o
  -4   2   6      66952.81      70937.09       967.77 o
  -2   2   6      95611.28      96146.85      1291.54 o
   0   2   6      97989.83     103530.34      1385.37 o
   2   2   6     120714.64     123304.21      2052.89 o
   4   2   6      13925.01      13457.70       308.52 o
   6   2   6      30298.77      31214.02       599.92 o
   8   2   6       7480.88       7229.78       214.51 o
  10   2   6      18783.87      18255.28       402.96 o
  12   2   6      48564.36      46878.48       872.17 o
  14   2   6      37828.67      36466.21       712.87 o
  16   2   6      25783.32      24839.76       535.30 o
  18   2   6      19001.36      19536.96       457.51 o
  20   2   6       6070.87       6418.50       240.90 o
  22   2   6       3213.61       3465.96       200.69 o
  24   2   6       2240.64       2373.99       176.66 o
  26   2   6       4666.16       3849.32       272.84 o
  28   2   6       5188.55       4991.69       308.47 o
  30   2   6       4999.43       4929.34       355.11 o
  32   2   6       3240.08       3200.00       320.09 o
  34   2   6       1151.32       1127.70       287.33 o
 -41   3   6        552.10        606.13       210.77 o
 -39   3   6         54.39        143.99       176.05 o
 -37   3   6         86.24        -92.67       185.35 o
 -35   3   6       3545.81       3049.99       267.77 o
 -33   3   6      10621.62      10930.22       322.95 o
 -31   3   6      17087.94      16913.88       390.62 o
 -29   3   6      17854.35      17815.19       395.47 o
 -27   3   6       4072.15       4181.55       243.20 o
 -25   3   6       1438.57       1511.92       126.40 o
 -23   3   6        199.38        205.98       113.35 o
 -21   3   6        333.77        374.94        82.68 o
 -19   3   6      21230.53      21083.56       413.58 o
 -17   3   6      68990.70      70604.39      1108.76 o
 -15   3   6      53577.95      52732.33       852.23 o
 -13   3   6      27632.38      26773.32       481.39 o
 -11   3   6       2879.71       2992.21       111.59 o
  -9   3   6        342.50        279.84        50.93 o
  -7   3   6        946.92       1005.06        79.65 o
  -5   3   6      21156.70      21744.47       354.70 o
  -3   3   6      91050.78      91762.72      1257.96 o
  -1   3   6      86060.59      85354.86      1175.14 o
   1   3   6      55127.89      54248.38       773.43 o
   3   3   6      10893.94      10378.63       380.53 o
   5   3   6        371.28        311.52        77.88 o
   7   3   6        261.36        322.40        81.49 o
   9   3   6       1109.99       1186.28       115.90 o
  11   3   6      44752.67      44755.97       863.58 o
  13   3   6      49091.34      47961.77      1074.00 o
  15   3   6      37768.86      37043.60       882.97 o
  17   3   6       9804.24       9825.22       322.32 o
  19   3   6        788.55        815.47       125.46 o
  21   3   6        148.66        -45.01        90.03 o
  23   3   6        874.56        786.32       164.37 o
  25   3   6       3594.22       3261.32       266.86 o
  27   3   6       5037.69       4196.46       306.49 o
  29   3   6       6609.68       6605.42       385.46 o
  31   3   6       4004.51       3263.96       293.83 o
 -36   4   6       1064.83        875.87       219.20 o
 -34   4   6       2476.33       2282.08       257.52 o
 -32   4   6       4369.05       4228.66       317.97 o
 -30   4   6      10633.37       9884.79       423.69 o
 -28   4   6      13109.80      13046.43       478.12 o
 -26   4   6       3675.39       3677.26       229.61 o
 -24   4   6       5138.90       4812.13       220.47 o
 -22   4   6       2036.75       2031.47       145.00 o
 -20   4   6       5958.65       6442.37       221.65 o
 -18   4   6      17569.01      18245.87       392.00 o
 -16   4   6      24718.48      24605.38       476.84 o
 -14   4   6      29129.04      28827.48       604.30 o
 -12   4   6      10654.56      10487.42       310.77 o
 -10   4   6       3068.34       3090.10       161.05 o
  -8   4   6       5716.95       5648.73       177.97 o
  -6   4   6      10950.25      11666.61       266.86 o
  -4   4   6      31988.39      32073.55       631.48 o
  -2   4   6      30818.22      29960.40       596.23 o
   0   4   6      25105.91      24471.55       531.99 o
   2   4   6      18620.08      17745.87       428.68 o
   4   4   6       1325.61       1393.45       137.42 o
   6   4   6       2420.80       2486.90       170.65 o
   8   4   6       2037.94       1987.27       193.84 o
  10   4   6      16076.72      15639.82       413.37 o
  12   4   6      24221.21      25377.78       677.45 o
  14   4   6      18598.62      18192.99       473.34 o
  16   4   6       7854.75       7358.28       346.89 o
  18   4   6        965.22        861.52       185.18 o
  20   4   6        604.75        546.39       173.07 o
  22   4   6       1466.81       1728.81       229.88 o
  24   4   6       3006.40       3032.61       284.47 o
  26   4   6       3761.63       4532.03      1068.66 o
 -31   5   6        906.58        947.26       233.78 o
 -29   5   6       1517.67       1647.86       248.44 o
 -27   5   6       3732.54       3962.63       359.88 o
 -25   5   6       4573.15       4750.35       324.50 o
 -23   5   6       3691.72       4027.27       292.24 o
 -21   5   6       3032.65       3328.61       218.01 o
 -19   5   6       3532.69       3573.23       193.91 o
 -17   5   6       1557.10       1481.86       141.34 o
 -15   5   6       7548.51       7698.15       246.83 o
 -13   5   6       8088.58       7705.35       242.49 o
 -11   5   6       8984.46       9091.61       847.84 o
  -9   5   6      10426.13      10596.31       363.08 o
  -7   5   6      13383.75      14237.43       681.50 o
  -5   5   6       8447.88       8143.58       322.94 o
  -3   5   6       5625.65       5068.91       268.52 o
  -1   5   6        442.57        389.35       129.12 o
   1   5   6       7222.75       6667.62       265.18 o
   3   5   6       6353.24       6839.31       269.71 o
   5   5   6       4053.94       4198.22       277.33 o
   7   5   6      10292.65      10791.21       430.73 o
   9   5   6       7001.39       6066.77       340.51 o
  11   5   6       4227.24       3859.64       396.04 o
  13   5   6       3107.46       2668.19       254.12 o
  15   5   6       1342.11       1329.34       209.25 o
  17   5   6        654.49        685.50       250.71 o
  19   5   6       1414.33       1652.99       238.51 o
  21   5   6       2328.95       2044.98       260.51 o
 -22   6   6       2832.15       3326.82       292.68 o
 -20   6   6       2652.09       2894.60       333.14 o
 -18   6   6        418.71        296.06       262.12 o
 -16   6   6        648.35         42.32       197.80 o
 -14   6   6       1122.92       1129.15       332.70 o
 -12   6   6       1687.81       1737.33       209.58 o
 -10   6   6       9864.40      10241.12       536.85 o
  -8   6   6       7620.08       7544.83       328.98 o
  -6   6   6       2434.16       2506.47       227.89 o
  -4   6   6       2344.03       1866.89       208.72 o
  -2   6   6       1745.46       1254.53       189.70 o
   0   6   6        378.50        482.38       345.30 o
   2   6   6       2559.65       2301.09       281.52 o
   4   6   6       8026.26       8255.99       761.17 o
   6   6   6       8234.70       8413.21       461.50 o
   8   6   6       5144.09       5209.32       406.30 o
  10   6   6       1259.34        989.06       209.70 o
  12   6   6        589.58        640.19       332.70 o
 -45   1   7        401.49        424.29       152.59 o
 -43   1   7        148.98        295.96       140.63 o
 -41   1   7        928.72       1227.15       168.03 o
 -39   1   7       2019.75       2051.85       187.34 o
 -37   1   7       1247.68       1513.43       167.87 o
 -35   1   7        338.77        180.73        80.08 o
 -33   1   7       7621.87       7061.29       255.64 o
 -31   1   7      11134.67      11323.20       347.67 o
 -29   1   7       1042.90       1093.29       107.96 o
 -27   1   7       2558.27       2546.51       136.25 o
 -25   1   7      12301.36      12469.10       278.00 o
 -23   1   7       9631.47       9543.87       202.40 o
 -21   1   7        274.78        250.46        51.54 o
 -19   1   7      22526.06      21977.33       395.83 o
 -17   1   7      13810.08      12884.87       227.27 o
 -15   1   7       1686.76       1434.60        63.03 o
 -13   1   7        919.43        885.44        50.71 o
 -11   1   7      29191.37      29074.83       427.38 o
  -9   1   7      42571.01      42366.92       917.85 o
  -7   1   7      10363.14      10551.97       197.55 o
  -5   1   7       1738.98       1543.46        77.02 o
  -3   1   7      96191.66      98602.61      1307.66 o
  -1   1   7       3772.85       3553.00        82.06 o
   1   1   7       2050.77       2340.16        74.79 o
   3   1   7      17594.31      16726.30       287.83 o
   5   1   7      88724.27      92708.35      1366.02 o
   7   1   7       1353.91       1152.25        66.57 o
   9   1   7       2555.13       2682.73        94.31 o
  11   1   7      23869.83      24076.11       377.00 o
  13   1   7      15432.96      14837.83       294.07 o
  15   1   7       1513.35       1645.01       124.81 o
  17   1   7       3471.41       3018.43       166.32 o
  19   1   7       8087.34       8195.63       265.60 o
  21   1   7       2747.89       2854.08       179.00 o
  23   1   7        231.47        114.81        88.40 o
  25   1   7       1170.22        960.75       145.61 o
  27   1   7       3019.99       3152.74       230.73 o
  29   1   7        429.37        491.20       138.68 o
  31   1   7          0.34         75.92       147.89 o
  33   1   7        803.69       1099.21       222.75 o
 -44   2   7        202.88        195.33       228.04 o
 -42   2   7        234.58        165.31       143.86 o
 -40   2   7       1381.28       1495.32       214.20 o
 -38   2   7       1650.76       1949.79       170.21 o
 -36   2   7          0.27        -40.13       107.22 o
 -34   2   7       2861.32       3140.68       182.04 o
 -32   2   7       6762.84       6956.80       230.41 o
 -30   2   7       7525.90       7995.40       236.99 o
 -28   2   7        290.44        302.90        84.89 o
 -26   2   7       6732.26       6826.28       205.87 o
 -24   2   7       9102.34       9234.10       238.17 o
 -22   2   7        284.77        349.35        73.43 o
 -20   2   7       5115.55       4819.76       161.35 o
 -18   2   7      10447.06       9791.41       262.84 o
 -16   2   7       9717.58       9598.64       226.86 o
 -14   2   7         38.65         -1.27        52.84 o
 -12   2   7       9771.58       9257.71       193.61 o
 -10   2   7      30155.76      30108.16       628.92 o
  -8   2   7       2550.92       2280.77        86.04 o
  -6   2   7       1649.17       1861.42        77.74 o
  -4   2   7      46356.05      47986.95       672.85 o
  -2   2   7      68981.13      71472.55       974.53 o
   0   2   7      10402.29      10425.49       212.84 o
   2   2   7       3869.87       3615.07       142.95 o
   4   2   7      58700.07      59536.05      1166.32 o
   6   2   7      33459.30      33920.88       707.21 o
   8   2   7         92.54        131.76        62.71 o
  10   2   7       4063.21       4296.61       177.97 o
  12   2   7      17944.68      16796.91       395.09 o
  14   2   7       2753.19       2811.95       166.51 o
  16   2   7          0.44        -45.47        90.95 o
  18   2   7       6523.16       6821.72       246.57 o
  20   2   7       3598.84       3891.20       209.11 o
  22   2   7         31.31        -42.66        85.33 o
  24   2   7       1088.02       1229.77       149.69 o
  26   2   7       2039.26       1941.27       177.03 o
  28   2   7       1170.89       1391.22       201.73 o
  30   2   7         27.32        -93.26       186.51 o
  32   2   7        435.96        246.55       190.96 o
 -41   3   7         63.45          9.09       173.34 o
 -39   3   7         68.73        102.76       206.67 o
 -37   3   7        586.94        732.51       189.13 o
 -35   3   7         93.03        208.15       119.04 o
 -33   3   7        325.27        199.87       115.45 o
 -31   3   7          5.29        -29.51        99.38 o
 -29   3   7        757.81        661.75       113.05 o
 -27   3   7        265.82        380.54       103.09 o
 -25   3   7        311.75        404.99        93.25 o
 -23   3   7         70.43          8.66        83.32 o
 -21   3   7        266.48        301.62        84.87 o
 -19   3   7        303.95        255.90        81.84 o
 -17   3   7         14.25          6.97        72.04 o
 -15   3   7       2351.20       2448.59       132.84 o
 -13   3   7        632.68        737.40       113.72 o
 -11   3   7        373.65        336.52        77.02 o
  -9   3   7        558.57        533.47        76.90 o
  -7   3   7          1.07        -24.30        48.61 o
  -5   3   7          8.01         -4.82        47.74 o
  -3   3   7        534.36        592.62        72.89 o
  -1   3   7        817.09        864.18        84.26 o
   1   3   7        902.00        751.96       123.21 o
   3   3   7         23.85         36.03        77.64 o
   5   3   7        683.42        834.60       135.43 o
   7   3   7        362.73        336.25        86.57 o
   9   3   7        528.69        510.97        97.75 o
  11   3   7       6170.72       6100.78       256.84 o
  13   3   7       1018.87       1238.68       157.55 o
  15   3   7        696.73        735.16       123.12 o
  17   3   7         89.91        162.73        85.37 o
  19   3   7         38.84         55.71        67.46 o
  21   3   7          6.61        -42.19        84.38 o
  23   3   7          3.14        167.99       221.79 o
  25   3   7          2.59        -24.95       149.92 o
  27   3   7          6.06        -75.45       150.90 o
  29   3   7        156.20        -76.03       152.05 o
 -38   4   7        232.37        373.02       327.65 o
 -36   4   7         28.85        -90.36       180.73 o
 -34   4   7        737.04        707.01       198.69 o
 -32   4   7        178.09        296.03       281.91 o
 -30   4   7         56.87        139.87       123.95 o
 -28   4   7        450.02        306.53       124.92 o
 -26   4   7       4504.90       4314.58       206.51 o
 -24   4   7       5272.92       4905.92       209.63 o
 -22   4   7        750.94        677.38       108.93 o
 -20   4   7       2779.14       2648.85       156.81 o
 -18   4   7       2481.87       2796.64       166.45 o
 -16   4   7       4379.56       4554.77       254.85 o
 -14   4   7         77.21        244.35       130.97 o
 -12   4   7       2365.87       2469.28       154.99 o
 -10   4   7      10072.53      10048.51       247.14 o
  -8   4   7       5073.39       5270.07       200.36 o
  -6   4   7         33.12        -39.42        78.85 o
  -4   4   7       3132.12       2904.16       170.44 o
  -2   4   7       3407.04       3064.71       180.60 o
   0   4   7       2733.95       2667.60       170.96 o
   2   4   7       1886.03       2131.58       157.10 o
   4   4   7       4394.75       4449.11       214.01 o
   6   4   7       5247.46       5595.12       234.92 o
   8   4   7        175.49          7.21       110.69 o
  10   4   7       1470.62       1585.45       173.16 o
  12   4   7       7961.43       7726.88       343.12 o
  14   4   7       1798.51       1732.20       171.08 o
  16   4   7        145.07          8.81       146.19 o
  18   4   7       1363.38        950.63       186.19 o
  20   4   7       1090.45        983.86       195.76 o
  22   4   7       1895.58       1806.18       231.47 o
  24   4   7        497.44        535.44       234.99 o
  26   4   7        486.91        163.95       244.49 o
 -31   5   7        528.75        470.06       206.66 o
 -29   5   7         35.74        -35.80       169.22 o
 -27   5   7        389.02        357.96       211.47 o
 -25   5   7       2093.20       1788.07       230.95 o
 -23   5   7       1044.90       1402.25       170.32 o
 -21   5   7         12.44        -54.07       108.13 o
 -19   5   7        897.88        866.37       129.75 o
 -17   5   7       2640.62       2869.59       178.46 o
 -15   5   7         41.43        -50.98       101.96 o
 -13   5   7       2344.83       2238.96       315.04 o
 -11   5   7       1989.70       2233.89       196.76 o
  -9   5   7       1790.60       1820.24       183.88 o
  -7   5   7        146.49         42.18       131.45 o
  -5   5   7       1822.37       2062.09       198.61 o
  -3   5   7       8599.32       8572.21       334.73 o
  -1   5   7       5152.44       4873.36       295.58 o
   1   5   7        232.16        233.93       128.23 o
   3   5   7       3676.82       3746.50       225.30 o
   5   5   7       6960.58       7083.11       325.23 o
   7   5   7       1357.19       1232.54       195.32 o
   9   5   7        203.20         76.58       150.23 o
  11   5   7       2018.11       2109.98       405.84 o
  13   5   7       1201.76       1155.14       197.10 o
  15   5   7         78.43        -69.95       139.91 o
  17   5   7        189.40        103.26       169.22 o
  19   5   7        799.60        601.22       197.50 o
 -22   6   7         60.00        116.51       420.91 o
 -20   6   7          7.64         37.64       208.85 o
 -18   6   7         39.74        -63.60       189.48 o
 -16   6   7         23.75        -92.62       185.25 o
 -14   6   7          6.42         59.62       184.94 o
 -12   6   7        198.79        455.42       166.40 o
 -10   6   7        212.32        332.70       196.04 o
  -8   6   7        129.52        244.69       146.23 o
  -6   6   7        492.16        473.03       162.93 o
  -4   6   7         45.79        -66.31       132.62 o
  -2   6   7          0.50        -66.25       132.49 o
   0   6   7        194.95        496.98       204.93 o
   2   6   7         30.54        175.20       219.28 o
   4   6   7       1075.22       1044.00       388.15 o
   6   6   7        345.52        220.91       199.48 o
   8   6   7         72.70        171.18       212.06 o
  10   6   7        156.19        296.84       174.27 o
 -46   0   8         80.36        101.18       347.82 o
 -44   0   8       1608.63       1795.51       267.26 o
 -42   0   8       7504.63       8338.55       447.07 o
 -40   0   8      16626.46      18196.64       678.85 o
 -38   0   8      14275.30      15571.20       602.10 o
 -36   0   8       1713.20       2474.81       521.73 o
 -34   0   8       1130.06        984.97       199.51 o
 -32   0   8       3752.15       3119.87       393.19 o
 -30   0   8      13664.54      13359.30       500.79 o
 -28   0   8      83498.05      79901.09      1604.37 o
 -26   0   8      58635.83      56269.59      1156.30 o
 -24   0   8      39033.72      37962.27       807.97 o
 -22   0   8      11513.86      11911.20       315.53 o
 -20   0   8        851.31        929.24        88.25 o
 -18   0   8        569.25        762.28        77.08 o
 -16   0   8      19595.05      19244.76       427.80 o
 -14   0   8     103629.37     104497.54      1972.22 o
 -12   0   8     405071.66     406835.72      7466.81 o
 -10   0   8     184979.23     186950.30      3464.49 o
  -8   0   8      55306.39      55822.73      1077.09 o
  -4   0   8       5206.04       4879.35       150.35 o
  -2   0   8       2861.71       3171.04       161.31 o
   0   0   8      45057.15      41765.59       814.55 o
   2   0   8     154562.47     157425.95      2925.43 o
   4   0   8     204252.88     207117.73      3838.25 o
   6   0   8      48769.37      49907.39       984.25 o
   8   0   8       5229.71       5319.12       201.74 o
  10   0   8       3878.58       3705.89       152.25 o
  12   0   8        403.67        527.66        88.31 o
  14   0   8      12168.60      11959.66       327.53 o
  16   0   8      27806.44      26211.14       867.64 o
  18   0   8      47727.54      44808.15      1875.19 o
  20   0   8      25565.89      24636.66       925.00 o
  22   0   8       2227.89       2172.60       337.74 o
  24   0   8        119.19         60.49       161.31 o
  26   0   8        627.17        499.04       221.80 o
  28   0   8        975.91        897.27       267.16 o
  30   0   8       4432.10       5348.34       544.41 o
  32   0   8       5345.39       5872.59       589.78 o
  34   0   8       6194.44       8004.86       655.31 o
 -45   1   8        821.15        567.34       162.98 o
 -43   1   8       3736.66       3923.56       250.56 o
 -41   1   8       6778.58       7182.30       306.26 o
 -39   1   8      10763.92      10889.91       427.82 o
 -37   1   8       4667.60       4558.85       219.71 o
 -35   1   8        611.21        636.24       130.27 o
 -33   1   8       2803.80       2811.02       162.18 o
 -31   1   8       5522.64       5213.29       193.71 o
 -29   1   8      18265.51      17918.49       372.56 o
 -27   1   8      42325.53      41169.25       696.94 o
 -25   1   8      37131.47      37029.06       630.78 o
 -23   1   8      55140.76      55830.64       807.28 o
 -21   1   8      12424.28      12469.64       233.53 o
 -19   1   8      15106.44      15950.18       306.73 o
 -17   1   8      12310.64      13406.49       235.64 o
 -15   1   8      46641.66      48691.43       689.52 o
 -13   1   8     111770.30     117784.42      1576.15 o
 -11   1   8     106451.38     108209.48      1596.23 o
  -9   1   8      77652.20      80634.03      1091.31 o
  -7   1   8      59941.55      64418.27       959.79 o
  -5   1   8       4275.80       4702.31       103.89 o
  -3   1   8       5692.91       5993.31       118.96 o
  -1   1   8      40205.75      39786.62       554.95 o
   1   1   8      56591.55      56654.19       773.65 o
   3   1   8     121923.67     122982.26      1793.37 o
   5   1   8      69167.27      68957.86      1036.86 o
   7   1   8      48639.73      50360.48       780.65 o
   9   1   8      14140.13      14681.06       280.62 o
  11   1   8       3699.41       3334.51       166.60 o
  13   1   8      13706.71      12861.22       360.15 o
  15   1   8      37291.23      36653.16       713.04 o
  17   1   8      24327.61      23503.18       513.61 o
  19   1   8      26786.35      26743.08       575.07 o
  21   1   8       9520.72       9595.70       297.03 o
  23   1   8       4272.85       3939.17       248.77 o
  25   1   8       1566.59       1591.83       178.48 o
  27   1   8        869.44        901.56       186.90 o
  29   1   8       3580.00       3874.04       486.44 o
  31   1   8       3850.88       3916.09       662.87 o
  33   1   8       3631.93       4167.08       354.65 o
 -44   2   8       1223.28       1061.99       216.89 o
 -42   2   8       1102.49       1387.95       166.66 o
 -40   2   8        799.72        888.10       248.10 o
 -38   2   8       5702.18       5958.69       258.25 o
 -36   2   8       9970.02      10306.51       301.73 o
 -34   2   8       8258.40       8765.32       265.54 o
 -32   2   8      10936.22      11322.02       296.07 o
 -30   2   8       6306.72       6588.24       214.75 o
 -28   2   8       4261.00       4735.10       262.96 o
 -26   2   8       1899.30       1970.12       128.59 o
 -24   2   8      14118.43      14981.52       335.73 o
 -22   2   8      34585.73      32216.71       565.54 o
 -20   2   8      33515.65      32176.28       560.73 o
 -18   2   8      39296.05      37581.41       740.31 o
 -16   2   8      12000.63      11002.92       247.24 o
 -14   2   8      18191.32      17271.14       398.85 o
 -12   2   8      10376.96      11133.03       224.87 o
 -10   2   8      26335.87      26670.49       445.67 o
  -8   2   8      44512.91      46475.08       659.15 o
  -6   2   8      56465.29      58283.91       810.06 o
  -4   2   8      86952.68      90076.91      1217.42 o
  -2   2   8     112482.51     119287.93      1592.20 o
   0   2   8       3338.59       3068.65       103.04 o
   2   2   8      12272.75      11758.07       284.12 o
   4   2   8      19644.83      20512.35       430.02 o
   6   2   8      17305.77      16680.81       386.35 o
   8   2   8      28263.60      27031.08       548.78 o
  10   2   8      47598.06      46368.22       866.71 o
  12   2   8      34440.96      33566.01       671.10 o
  14   2   8      19094.62      18727.43       438.26 o
  16   2   8       5503.41       5480.05       225.59 o
  18   2   8        875.19        813.91       119.68 o
  20   2   8       2690.50       2531.07       178.97 o
  22   2   8       4051.07       4242.46       316.50 o
  24   2   8       9757.66       9805.74       330.74 o
  26   2   8       6457.76       6155.38       280.26 o
  28   2   8       3851.89       3406.09       309.75 o
  30   2   8       2279.23       2555.11       299.16 o
  32   2   8        771.20        594.82       332.70 o
 -41   3   8        233.69        357.34       240.10 o
 -39   3   8        651.81        979.12       204.05 o
 -37   3   8       3919.20       4149.62       222.03 o
 -35   3   8      10213.13      10039.22       301.03 o
 -33   3   8      18399.68      18724.81       424.12 o
 -31   3   8       9275.59       9692.32       281.54 o
 -29   3   8       1047.30       1216.64       129.16 o
 -27   3   8        259.59        296.55        92.35 o
 -25   3   8       2498.89       2575.95       151.47 o
 -23   3   8      17944.14      17367.83       372.49 o
 -21   3   8      59088.74      58042.94       949.56 o
 -19   3   8      57184.71      56391.06       919.83 o
 -17   3   8      45888.67      44395.18       744.82 o
 -15   3   8      16174.00      16774.92       392.27 o
 -13   3   8       1415.21       1429.89       194.45 o
 -11   3   8       1128.69       1107.16        89.98 o
  -9   3   8       2495.90       2850.69       107.73 o
  -7   3   8      60635.84      62715.48       886.11 o
  -5   3   8      93038.44      93476.41      1281.61 o
  -3   3   8      96087.46      97999.39      1485.62 o
  -1   3   8      35684.89      35230.87       683.98 o
   1   3   8       2194.45       2092.17       140.69 o
   3   3   8        875.66       1045.12       109.17 o
   5   3   8        530.45        567.97        98.95 o
   7   3   8      17336.39      17001.54       408.61 o
   9   3   8      43226.09      43400.72       842.67 o
  11   3   8      41424.59      41417.25       817.97 o
  13   3   8      22887.61      22444.90       520.54 o
  15   3   8       2988.03       2921.04       389.26 o
  17   3   8        488.35        467.65       114.92 o
  19   3   8        150.81        114.80       104.95 o
  21   3   8       2429.25       2775.99       201.03 o
  23   3   8       7917.65       8471.24       376.52 o
  25   3   8      10058.95      10312.90       736.80 o
  27   3   8       5838.18       7307.84       462.86 o
  29   3   8       1107.54        534.26       330.18 o
 -38   4   8        815.61        580.78       248.29 o
 -36   4   8       2789.79       2586.36       331.59 o
 -34   4   8       6888.82       6800.90       701.19 o
 -32   4   8       8360.55       8377.95       334.32 o
 -30   4   8       4007.03       4330.04       295.89 o
 -28   4   8       1307.65       1251.69       140.55 o
 -26   4   8       1992.14       1463.14       141.56 o
 -24   4   8       3012.79       3005.06       253.12 o
 -22   4   8      12351.06      12286.59       316.45 o
 -20   4   8      21961.87      22634.78       463.28 o
 -18   4   8      19501.55      19898.96       418.42 o
 -16   4   8      17240.72      16726.37       418.66 o
 -14   4   8       5611.34       5322.68       300.49 o
 -12   4   8       1900.85       2159.21       134.91 o
 -10   4   8        926.96        940.73       107.68 o
  -8   4   8       4550.21       4829.14       201.90 o
  -6   4   8      34920.86      34952.61       805.57 o
  -4   4   8      23907.52      23261.62       601.17 o
  -2   4   8      25404.07      24387.03       536.57 o
   0   4   8       6745.42       6640.66       243.18 o
   2   4   8       1975.81       1798.29       148.86 o
   4   4   8        773.37        926.44       122.14 o
   6   4   8       6495.20       6500.48       332.59 o
   8   4   8      15201.71      15402.62       787.25 o
  10   4   8       8136.19       8215.14       293.10 o
  12   4   8       9971.14       9835.84       330.39 o
  14   4   8       4284.05       3740.12       279.88 o
  16   4   8       1112.93       1143.91       189.13 o
  18   4   8        414.82        385.91       158.30 o
  20   4   8       1490.52       1429.10       210.99 o
  22   4   8       5163.27       5067.33       346.67 o
  24   4   8       4432.82       4612.34       382.57 o
 -31   5   8       2475.98       2842.67       298.31 o
 -29   5   8       3982.81       3900.80       374.46 o
 -27   5   8       3646.06       4309.43       320.66 o
 -25   5   8       2093.86       2004.05       195.87 o
 -23   5   8       2797.80       3080.70       192.99 o
 -21   5   8        952.69       1007.22       136.90 o
 -19   5   8       3014.14       2995.56       229.99 o
 -17   5   8       3998.93       3646.16       225.62 o
 -15   5   8       6685.81       6410.69       311.04 o
 -13   5   8       8584.83       8739.63       297.56 o
 -11   5   8      10431.42      10843.32       471.07 o
  -9   5   8       7600.94       7389.92       314.15 o
  -7   5   8       4267.23       4639.09       271.65 o
  -5   5   8       5846.85       5235.02       317.85 o
  -3   5   8       8489.27       8168.07       330.16 o
  -1   5   8       4826.14       4800.56       281.20 o
   1   5   8       3468.38       3514.75       260.51 o
   3   5   8      11351.56      12279.08       596.50 o
   5   5   8       9649.73       9781.29       341.96 o
   7   5   8       6793.73       7107.86       301.82 o
   9   5   8       2056.96       1797.03       215.43 o
  11   5   8       2579.68       2479.84       246.50 o
  13   5   8       1677.49       1539.07       217.07 o
  15   5   8       1873.91       1684.42       226.86 o
  17   5   8       1988.49       1827.48       246.40 o
  19   5   8       3865.24       4506.52       589.78 o
 -22   6   8        978.04       1249.10       400.75 o
 -20   6   8        165.30        539.37       337.74 o
 -18   6   8        706.04        582.12       230.04 o
 -16   6   8       1559.46       2220.03       269.00 o
 -14   6   8       4806.69       4941.93       488.96 o
 -12   6   8       6484.40       6722.86       422.59 o
 -10   6   8       4133.69       4309.40       352.39 o
  -8   6   8       3858.85       3772.90       269.13 o
  -6   6   8       1397.76        816.26       172.37 o
  -4   6   8        338.98        582.11       183.59 o
  -2   6   8        296.02        306.43       156.42 o
   0   6   8       3793.84       4410.12       298.50 o
   2   6   8       5929.04       6460.72       430.59 o
   4   6   8       3930.78       3441.92       509.13 o
   6   6   8       3716.80       3591.76       354.54 o
   8   6   8       1876.16       1713.89       403.27 o
 -47   1   9        128.84        317.57       337.74 o
 -45   1   9        556.52        522.35       162.59 o
 -43   1   9        486.07        468.53       156.92 o
 -41   1   9        201.67        302.60       145.49 o
 -39   1   9        345.67        214.03       130.01 o
 -37   1   9       2320.67       2183.97       184.86 o
 -35   1   9       6316.10       6020.74       226.32 o
 -33   1   9        971.23        945.86       114.45 o
 -31   1   9        829.98        675.79        99.65 o
 -29   1   9       5371.37       5992.00       199.71 o
 -27   1   9      10291.12      10687.87       275.61 o
 -25   1   9         62.19        123.83        74.82 o
 -23   1   9       6842.42       6593.49       160.53 o
 -21   1   9      46432.99      46433.35       677.85 o
 -19   1   9      46865.57      47207.96       682.43 o
 -17   1   9        141.85        222.42        41.88 o
 -15   1   9      10822.55      10346.23       193.36 o
 -13   1   9      17150.15      17043.78       279.07 o
 -11   1   9      14128.63      13982.00       274.86 o
  -9   1   9       6421.11       6625.45       139.83 o
  -7   1   9      47325.02      49745.34       756.02 o
  -5   1   9      53716.57      53869.88       740.79 o
  -3   1   9        899.74       1365.21        65.25 o
  -1   1   9       2791.85       2890.68       105.17 o
   1   1   9      57241.03      58714.20       805.16 o
   3   1   9      28566.28      28251.29       414.19 o
   5   1   9       3960.92       4117.74       148.26 o
   7   1   9       2312.94       1838.71        96.43 o
   9   1   9      21279.85      19906.80       421.97 o
  11   1   9      14666.82      14641.16       679.57 o
  13   1   9         38.79         -3.73        65.84 o
  15   1   9       8153.50       7909.31       313.59 o
  17   1   9      17715.56      17114.04       467.84 o
  19   1   9       3923.17       3664.46       203.83 o
  21   1   9        153.14        137.31       102.35 o
  23   1   9       1836.11       2015.62       237.46 o
  25   1   9       2454.04       2195.02       260.13 o
  27   1   9        680.90        384.38       162.15 o
  29   1   9        896.24       1093.57       215.45 o
  31   1   9       1212.47       1240.31       231.60 o
 -44   2   9        606.09        298.93       163.51 o
 -42   2   9       1195.13       1176.99       161.22 o
 -40   2   9        321.89        569.70       136.70 o
 -38   2   9        283.98        445.09       121.31 o
 -36   2   9       3042.72       3155.66       189.44 o
 -34   2   9       1784.85       1692.28       143.64 o
 -32   2   9        488.77        473.41       105.51 o
 -30   2   9       2922.51       3049.92       163.60 o
 -28   2   9      10773.83      10897.01       274.55 o
 -26   2   9       7162.25       7785.93       224.62 o
 -24   2   9         25.46        112.74        74.68 o
 -22   2   9      13267.94      12485.50       365.53 o
 -20   2   9      30953.65      30442.60       537.61 o
 -18   2   9       1523.09       1468.28       103.69 o
 -16   2   9       1389.61       1216.26       143.30 o
 -14   2   9      56619.70      55067.25       863.66 o
 -12   2   9      51618.17      50146.82       720.91 o
 -10   2   9       3463.53       3569.27       115.77 o
  -8   2   9       6266.33       5960.91       137.55 o
  -6   2   9      35405.67      37025.12       680.81 o
  -4   2   9      10489.79       9865.86       185.18 o
  -2   2   9       1639.12       1970.71        97.69 o
   0   2   9       4778.63       3990.17       152.77 o
   2   2   9      19858.58      18041.43       393.03 o
   4   2   9       1728.89       1395.07       109.27 o
   6   2   9       3000.56       2878.39       152.98 o
   8   2   9      15733.00      15184.23       390.71 o
  10   2   9      13435.06      13513.80       345.06 o
  12   2   9       1662.14       1516.12       134.19 o
  14   2   9       3095.99       3179.50       181.90 o
  16   2   9      10783.56      11861.36       337.56 o
  18   2   9       5538.46       5446.84       239.14 o
  20   2   9         61.11        139.01        99.21 o
  22   2   9       5798.05       5739.47       259.99 o
  24   2   9       4696.26       4297.86       244.85 o
  26   2   9       2008.31       1933.33       387.89 o
  28   2   9         18.99          0.06       192.46 o
 -41   3   9        237.05        124.73       148.73 o
 -39   3   9         96.14         63.27       125.94 o
 -37   3   9         49.80        158.16       120.96 o
 -35   3   9         63.09        242.49       118.97 o
 -33   3   9        399.75        448.02       118.01 o
 -31   3   9        156.89        199.68       100.97 o
 -29   3   9       1503.68       1475.00       137.22 o
 -27   3   9        786.69        819.57       113.19 o
 -25   3   9       1669.65       1611.76       153.88 o
 -23   3   9       2424.50       2333.80       147.86 o
 -21   3   9        524.27        574.24        96.42 o
 -19   3   9       1530.91       1455.24       119.00 o
 -17   3   9       3764.34       3909.86       249.71 o
 -15   3   9        227.11        174.58        72.53 o
 -13   3   9       1156.87       1312.59       112.59 o
 -11   3   9       2453.68       2873.69       138.16 o
  -9   3   9          2.13        -20.08        48.08 o
  -7   3   9        145.99        219.27        55.28 o
  -5   3   9       1120.64       1006.75        88.70 o
  -3   3   9         95.90         -0.43        82.94 o
  -1   3   9        882.01        999.67       108.25 o
   1   3   9        470.96        423.13        86.60 o
   3   3   9        306.29        214.69        80.29 o
   5   3   9        113.72        156.45        79.44 o
   7   3   9       1332.91       1324.77       129.10 o
   9   3   9       1229.68       1318.91       132.78 o
  11   3   9         33.34        -18.23       135.50 o
  13   3   9          2.60         18.58        93.05 o
  15   3   9         11.10        -43.17        90.57 o
  17   3   9        258.88         55.97       100.75 o
  19   3   9         21.96         75.93       102.35 o
  21   3   9        866.98       1064.14       163.86 o
  23   3   9        651.39        756.86       188.70 o
  25   3   9         11.13        136.04       166.84 o
  27   3   9        340.52         19.64       223.25 o
 -38   4   9        115.49        123.44       232.96 o
 -36   4   9        609.35        519.51       200.77 o
 -34   4   9        238.70        225.25       147.53 o
 -32   4   9        212.09        148.29       115.44 o
 -30   4   9       2997.96       2790.31       184.84 o
 -28   4   9       3581.84       3777.42       211.53 o
 -26   4   9       1101.10       1064.72       133.74 o
 -24   4   9          3.21          5.80       114.00 o
 -22   4   9         31.44         95.00        93.46 o
 -20   4   9       2225.58       2597.85       207.36 o
 -18   4   9       1318.87       1245.20       143.76 o
 -16   4   9        681.86        690.75       104.44 o
 -14   4   9       8728.31       8941.33       273.45 o
 -12   4   9        585.31        618.29       144.06 o
 -10   4   9          7.22        -39.04        78.07 o
  -8   4   9       2029.23       1943.54       175.79 o
  -6   4   9       2336.64       2270.01       239.20 o
  -4   4   9        887.62       1014.18       124.75 o
  -2   4   9        107.35         31.20        87.72 o
   0   4   9       2805.27       3321.70       203.00 o
   2   4   9       5317.53       5505.44       236.88 o
   4   4   9       2986.63       2911.39       187.72 o
   6   4   9        186.87        206.40       124.42 o
   8   4   9       2554.26       2673.72       191.66 o
  10   4   9       3321.51       3320.49       212.82 o
  12   4   9       2038.61       1961.34       177.60 o
  14   4   9        134.13         84.87       168.07 o
  16   4   9        863.42       1093.86       188.05 o
  18   4   9        681.67        524.17       180.69 o
  20   4   9        578.72        697.21       185.10 o
  22   4   9        911.11        850.38       210.66 o
 -31   5   9          1.04        -86.31       172.61 o
 -29   5   9        441.45        551.19       198.73 o
 -27   5   9       1775.85       1829.40       242.93 o
 -25   5   9        186.31        112.53       114.18 o
 -23   5   9         92.84        -53.41       106.83 o
 -21   5   9       2288.14       2609.87       179.09 o
 -19   5   9        775.61        557.78       141.25 o
 -17   5   9         93.21        155.17       120.52 o
 -15   5   9       1322.73       1828.39       250.82 o
 -13   5   9       4253.42       4477.46       276.53 o
 -11   5   9       1850.96       1678.13       233.45 o
  -9   5   9        178.62         92.23       127.61 o
  -7   5   9       2077.31       2002.31       196.83 o
  -5   5   9       1822.65       1963.29       197.77 o
  -3   5   9          6.89        243.57       135.23 o
  -1   5   9         70.84        351.50       134.58 o
   1   5   9        831.41       1058.41       166.82 o
   3   5   9         73.92        148.36       117.29 o
   5   5   9         20.07        314.17       123.13 o
   7   5   9        107.33        179.45       125.83 o
   9   5   9        729.87        554.69       174.47 o
  11   5   9        573.05        439.37       172.19 o
  13   5   9        312.29        445.99       174.89 o
  15   5   9       2943.93       2435.76       263.30 o
  17   5   9        820.74        614.98       297.41 o
 -20   6   9        109.48         -8.66       562.05 o
 -18   6   9         89.89         42.34       170.92 o
 -16   6   9         81.56         63.83       159.99 o
 -14   6   9          6.32       -109.64       219.28 o
 -12   6   9        158.23        248.00       163.72 o
 -10   6   9         18.32        -85.49       170.98 o
  -8   6   9         51.05        -66.65       133.30 o
  -6   6   9          4.84        228.14       148.04 o
  -4   6   9        381.68        323.66       161.47 o
  -2   6   9        102.37         96.21       150.86 o
   0   6   9        113.12        -16.34       147.91 o
   2   6   9        254.45        139.65       208.85 o
   4   6   9         77.04        -99.61       199.23 o
   6   6   9          0.11         35.29       287.33 o
 -46   0  10       4592.35       4745.50       403.14 o
 -44   0  10       4936.20       5299.00       433.51 o
 -42   0  10       3507.89       3654.55       347.19 o
 -40   0  10       1831.00       2028.54       276.09 o
 -38   0  10        129.00        230.98       179.76 o
 -36   0  10       1667.59       1727.92       240.58 o
 -34   0  10       2613.09       2153.17       245.63 o
 -32   0  10      35502.51      32395.93       949.91 o
 -30   0  10      62031.69      59704.18      1244.51 o
 -28   0  10      99523.57      94222.80      1858.52 o
 -26   0  10      45216.98      44545.64       940.00 o
 -24   0  10        423.11        426.52       106.20 o
 -22   0  10        313.75        327.80        75.54 o
 -20   0  10       4077.68       4470.12       169.02 o
 -18   0  10      36322.20      34713.88       723.68 o
 -16   0  10     168767.92     168458.47      3150.88 o
 -14   0  10     283959.16     288631.19      5330.70 o
 -12   0  10      67375.03      67124.60      1301.17 o
 -10   0  10       5320.71       5357.33       169.75 o
  -8   0  10       3242.96       1381.28       259.60 o
  -6   0  10       2912.41       2917.85       123.18 o
  -4   0  10      32837.62      32243.76       662.90 o
  -2   0  10     107502.59     103667.02      1961.86 o
   0   0  10     134640.11     132339.88      3035.18 o
   2   0  10     143745.75     141785.66      2653.86 o
   4   0  10      12126.13      12074.66       299.16 o
   6   0  10       1376.36       1466.25        99.86 o
   8   0  10       5943.52       5969.62       197.36 o
  10   0  10        438.67        606.28        85.65 o
  12   0  10      23247.96      22676.01       663.74 o
  14   0  10      37051.59      35804.76       974.61 o
  16   0  10      40512.32      39434.55      1623.15 o
  18   0  10      14185.45      13247.35       756.13 o
  20   0  10        776.80        756.13       236.92 o
  22   0  10       1180.61       1098.90       272.21 o
  24   0  10        104.31         35.29       176.43 o
  26   0  10       3182.93       3200.94       433.51 o
  28   0  10       2350.42       3231.18       443.59 o
  30   0  10       4544.39       5318.09       584.74 o
 -47   1  10       2829.79       2781.42       345.25 o
 -45   1  10       5855.26       5827.14       310.73 o
 -43   1  10       4244.19       4739.13       349.45 o
 -41   1  10       4932.60       5630.35       293.21 o
 -39   1  10       3322.10       3314.90       220.88 o
 -37   1  10       2394.53       2243.06       165.77 o
 -35   1  10       2470.59       2327.94       157.06 o
 -33   1  10       4416.99       4613.38       198.19 o
 -31   1  10      24770.38      24608.67       481.43 o
 -29   1  10      34783.37      35010.04       745.68 o
 -27   1  10      30429.92      30854.04       554.09 o
 -25   1  10      14422.58      14387.26       310.43 o
 -23   1  10       3543.59       3490.09       145.75 o
 -21   1  10       6358.19       6603.42       214.15 o
 -19   1  10      24407.50      24646.42       393.76 o
 -17   1  10      66904.38      66970.22       933.50 o
 -15   1  10     106607.06     105742.12      1427.82 o
 -13   1  10      88994.89      89802.29      1343.54 o
 -11   1  10      44778.96      46396.06       659.03 o
  -9   1  10      19524.71      20681.23       326.50 o
  -7   1  10       1618.07       1679.19        91.69 o
  -5   1  10      39918.84      42058.88       592.62 o
  -3   1  10      84930.35      89133.81      1198.74 o
  -1   1  10     107613.42     107558.05      1436.27 o
   1   1  10      81772.67      81336.58      1102.00 o
   3   1  10      48179.70      47763.88       671.12 o
   5   1  10      12929.81      13196.86       255.64 o
   7   1  10       6487.16       6280.04       199.24 o
   9   1  10       2462.56       2630.22       143.79 o
  11   1  10      16656.79      16812.39       385.96 o
  13   1  10      31484.36      31906.77       639.24 o
  15   1  10      38762.02      40077.95       781.68 o
  17   1  10      20951.08      21533.60       658.46 o
  19   1  10       5098.98       4937.26       273.40 o
  21   1  10       3430.57       3107.46       241.84 o
  23   1  10       1327.42       1471.05       448.64 o
  25   1  10       3265.24       3240.27       306.29 o
  27   1  10       3913.92       3619.34       329.69 o
  29   1  10       4070.14       3868.89       352.88 o
 -44   2  10        301.46        408.84       161.38 o
 -42   2  10       1633.35       1468.06       204.45 o
 -40   2  10       5630.85       5387.84       252.29 o
 -38   2  10       5024.64       5144.93       239.39 o
 -36   2  10       5431.58       6015.10       242.05 o
 -34   2  10       6572.39       6462.54       235.29 o
 -32   2  10       2507.58       2569.75       158.75 o
 -30   2  10       3779.89       4037.84       184.73 o
 -28   2  10       2921.00       3240.65       289.91 o
 -26   2  10      11497.52      11548.83       283.63 o
 -24   2  10      27878.70      27238.95       506.13 o
 -22   2  10      27111.14      26629.55       492.82 o
 -20   2  10      30025.92      27994.09       507.40 o
 -18   2  10      15708.58      15003.41       316.24 o
 -16   2  10       3208.33       3252.10       304.13 o
 -14   2  10       2518.82       2661.89       112.95 o
 -12   2  10       9883.71       9492.69       253.99 o
 -10   2  10      54729.27      55349.40       860.33 o
  -8   2  10      34721.40      34665.88       513.47 o
  -6   2  10      67550.30      70620.41       974.93 o
  -4   2  10      36775.59      37976.25       551.62 o
  -2   2  10      16513.08      16824.22       312.72 o
   0   2  10      20361.89      20882.92       437.03 o
   2   2  10       2368.23       2383.22       194.26 o
   4   2  10      15702.10      14604.60       346.48 o
   6   2  10      27177.66      26029.31       538.40 o
   8   2  10      46849.54      45398.62       856.17 o
  10   2  10      27634.39      26077.75       553.50 o
  12   2  10      13770.93      13279.54       354.16 o
  14   2  10       8066.01       8627.42       278.90 o
  16   2  10       6027.06       6404.95       249.47 o
  18   2  10       1018.31        942.19       135.93 o
  20   2  10       3469.10       3426.11       308.01 o
  22   2  10       5998.28       5890.80       287.40 o
  24   2  10       6256.35       5712.32       329.41 o
  26   2  10       3248.43       2781.55       246.92 o
  28   2  10       1660.90       1414.00       242.38 o
 -43   3  10        458.16         35.53       216.59 o
 -41   3  10       1908.44       1905.78       184.32 o
 -39   3  10       6487.41       6979.75       284.76 o
 -37   3  10      11964.17      12176.51       363.23 o
 -35   3  10      10916.54      11388.07       324.61 o
 -33   3  10       5276.46       5554.73       236.39 o
 -31   3  10       2933.70       2484.97       165.48 o
 -29   3  10       1044.60        872.22       117.88 o
 -27   3  10       2836.36       2893.90       166.37 o
 -25   3  10      10454.66      10120.54       476.72 o
 -23   3  10      51484.11      50338.11      1231.46 o
 -21   3  10      65944.97      63120.13      1025.03 o
 -19   3  10      36687.38      35801.07       635.15 o
 -17   3  10       2391.42       2483.08       142.32 o
 -15   3  10       2055.62       2218.17       150.19 o
 -13   3  10       2446.48       2626.59       150.39 o
 -11   3  10      38273.52      40741.18       677.56 o
  -9   3  10      53169.11      54281.96       780.16 o
  -7   3  10      59908.04      59831.61       946.54 o
  -5   3  10      64404.84      64240.27      1143.61 o
  -3   3  10      10251.18      10445.56       283.19 o
  -1   3  10        600.06        702.76        98.21 o
   1   3  10        259.06        249.72        81.51 o
   3   3  10       4573.65       4817.28       204.81 o
   5   3  10      24069.22      22970.81       509.55 o
   7   3  10      33644.14      34572.25       704.86 o
   9   3  10      31865.95      31195.58       658.03 o
  11   3  10      13411.89      13603.53       591.53 o
  13   3  10       1156.04       1115.37       144.79 o
  15   3  10        211.01        249.06       107.58 o
  17   3  10        269.66        393.85       118.10 o
  19   3  10       4030.17       3661.07       467.84 o
  21   3  10       5573.70       6068.47       360.88 o
  23   3  10       7180.78       7039.94       373.58 o
  25   3  10       4716.68       4431.85       634.69 o
 -38   4  10       2382.31       2446.51       374.67 o
 -36   4  10       4553.20       4671.87       280.71 o
 -34   4  10       4427.83       4509.89       299.76 o
 -32   4  10       4410.10       4146.06       227.09 o
 -30   4  10       1640.17       1434.96       152.99 o
 -28   4  10        493.52        317.29       126.05 o
 -26   4  10       1969.01       2070.94       159.81 o
 -24   4  10       5938.59       6000.02       233.63 o
 -22   4  10      18281.45      18329.36       491.57 o
 -20   4  10      16959.66      16859.21       577.70 o
 -18   4  10       8742.00       8817.88       282.14 o
 -16   4  10       4638.34       4150.98       311.29 o
 -14   4  10       2963.58       3070.87       217.28 o
 -12   4  10       7338.28       7689.86       267.75 o
 -10   4  10      23790.39      23473.83       600.34 o
  -8   4  10      15173.03      14548.76       436.94 o
  -6   4  10      17530.61      17451.45       495.01 o
  -4   4  10       7610.10       7882.29       313.01 o
  -2   4  10       3984.05       3839.03       203.28 o
   0   4  10       3674.40       3172.88       211.00 o
   2   4  10       2107.89       2265.18       168.36 o
   4   4  10      11567.22      11295.92       338.71 o
   6   4  10      18606.21      19205.92       479.42 o
   8   4  10      14841.79      14919.29       413.11 o
  10   4  10       5176.34       5351.28       269.41 o
  12   4  10       1532.71       1386.97       178.99 o
  14   4  10        341.00        326.34       127.69 o
  16   4  10        804.75        696.87       148.85 o
  18   4  10       2170.06       2309.54       245.99 o
  20   4  10       4253.72       4676.31       326.61 o
  22   4  10       3115.00       3183.30       370.70 o
 -31   5  10       3052.99       3286.16       369.88 o
 -29   5  10       2208.62       2336.42       187.47 o
 -27   5  10       2375.88       2279.32       182.46 o
 -25   5  10       1982.23       1946.18       171.84 o
 -23   5  10        860.82        685.15       147.68 o
 -21   5  10       2938.13       2961.00       277.94 o
 -19   5  10       3848.73       3986.24       242.88 o
 -17   5  10       5581.20       5721.76       331.90 o
 -15   5  10       7269.47       7770.28       557.01 o
 -13   5  10       7588.47       7495.99       331.28 o
 -11   5  10       5225.71       4991.10       357.57 o
  -9   5  10       2921.09       3101.15       231.20 o
  -7   5  10       3512.09       3180.19       238.18 o
  -5   5  10       3529.19       3714.63       514.35 o
  -3   5  10       1876.49       1975.62       208.31 o
  -1   5  10      14287.29      14421.00       674.66 o
   1   5  10       6295.78       6257.63       338.68 o
   3   5  10       4872.06       4585.04       293.83 o
   5   5  10       6945.68       6627.53       300.78 o
   7   5  10       3626.46       3836.09       243.21 o
   9   5  10       1660.60       1639.00       179.04 o
  11   5  10       1344.57       1380.76       221.10 o
  13   5  10       1315.26       1424.17       216.25 o
  15   5  10       4136.04       4360.68       400.89 o
 -20   6  10        878.58       1167.13       216.69 o
 -18   6  10       2042.48       2718.29       351.39 o
 -16   6  10       3763.99       4404.20       388.17 o
 -14   6  10       4862.54       5255.39       652.79 o
 -12   6  10       3347.37       3804.62       294.07 o
 -10   6  10       1278.93       1240.14       250.36 o
  -8   6  10        137.04        -68.36       136.72 o
  -6   6  10        864.79        865.01       185.00 o
  -4   6  10       2374.44       2717.95       251.32 o
  -2   6  10       4076.61       4725.85       312.34 o
   0   6  10       2939.33       3391.23       281.17 o
   2   6  10       3268.03       3531.52       516.69 o
 -47   1  11       1008.39       1382.32       294.05 o
 -45   1  11        432.55        854.54       177.68 o
 -43   1  11        149.84        301.53       154.15 o
 -41   1  11        379.58        589.76       151.72 o
 -39   1  11       3532.07       3670.18       232.35 o
 -37   1  11       3621.31       3890.92       235.35 o
 -35   1  11       1068.77       1417.61       151.34 o
 -33   1  11        630.95        574.18       106.26 o
 -31   1  11       9842.94       9756.19       296.69 o
 -29   1  11        485.45        532.24        89.49 o
 -27   1  11        102.35         96.61        74.20 o
 -25   1  11       5893.99       5415.77       193.38 o
 -23   1  11      21193.21      21325.41       404.98 o
 -21   1  11      12055.29      12163.66       233.22 o
 -19   1  11       4329.72       4440.61       129.57 o
 -17   1  11      15543.22      15070.80       264.22 o
 -15   1  11      19624.40      18864.39       312.49 o
 -13   1  11       1287.94       1263.67        79.49 o
 -11   1  11      19471.66      19598.40       317.50 o
  -9   1  11      36257.65      36356.41       531.36 o
  -7   1  11      28791.31      27962.29       422.19 o
  -5   1  11       5858.26       6707.57       139.73 o
  -3   1  11      18416.27      18052.92       287.67 o
  -1   1  11      31483.20      31541.52       483.18 o
   1   1  11      19377.25      18557.47       296.48 o
   3   1  11        568.47        391.33        70.75 o
   5   1  11      11562.57      11031.58       276.49 o
   7   1  11       3792.64       3873.25       163.27 o
   9   1  11       1895.21       1861.22       129.17 o
  11   1  11       1867.28       1882.04       195.72 o
  13   1  11       5496.05       5460.78       214.56 o
  15   1  11       5571.85       5791.27       230.69 o
  17   1  11          6.87        -27.72        96.37 o
  19   1  11       1112.99        942.34       150.01 o
  21   1  11        866.06       1030.73       189.48 o
  23   1  11        837.78        657.04       179.98 o
  25   1  11         18.71        -69.23       138.46 o
  27   1  11       1254.10       1510.09       245.63 o
  29   1  11        838.50        705.72       307.49 o
 -44   2  11        406.67        513.10       166.85 o
 -42   2  11        168.33        453.95       137.69 o
 -40   2  11        382.02        230.51       123.25 o
 -38   2  11       1547.99       1717.08       155.65 o
 -36   2  11        126.90         92.16       102.07 o
 -34   2  11         14.40        -44.87        89.73 o
 -32   2  11       3884.52       4207.47       212.89 o
 -30   2  11      11966.60      13218.92       331.87 o
 -28   2  11        660.27        904.56       107.21 o
 -26   2  11       1257.80       1211.87       114.31 o
 -24   2  11      11776.39      11894.38       287.63 o
 -22   2  11       9994.99       9999.43       255.29 o
 -20   2  11         43.64        -13.46        64.54 o
 -18   2  11       4120.98       4109.04       165.14 o
 -16   2  11      21170.03      18823.70       785.01 o
 -14   2  11       9200.38       8272.62       419.39 o
 -12   2  11        448.19        449.62        61.54 o
 -10   2  11      25083.49      24145.88       477.89 o
  -8   2  11      21646.84      21568.15       348.35 o
  -6   2  11       2787.62       3002.02       102.10 o
  -4   2  11       5580.76       5188.85       158.97 o
  -2   2  11      21540.24      21985.31       456.49 o
   0   2  11      10497.53      10148.90       266.51 o
   2   2  11        234.50        212.42        73.14 o
   4   2  11      11380.85      11269.85       297.83 o
   6   2  11      26271.17      26028.44       622.81 o
   8   2  11      10014.54      10455.23       338.33 o
  10   2  11        211.24         24.71        85.82 o
  12   2  11       4806.81       4715.32       218.57 o
  14   2  11       1005.88       1238.06       139.10 o
  16   2  11       2032.39       2367.82       216.09 o
  18   2  11        209.99        119.98       105.37 o
  20   2  11       2431.41       2874.03       205.73 o
  22   2  11        610.75        788.27       279.95 o
  24   2  11        150.81        122.81       139.82 o
  26   2  11        360.48        246.44       277.25 o
 -43   3  11         23.01         15.30       203.08 o
 -41   3  11        101.34        415.13       142.16 o
 -39   3  11         28.60        140.83       123.34 o
 -37   3  11        491.70        805.51       141.78 o
 -35   3  11        403.27        283.78       117.74 o
 -33   3  11        874.57        814.08       127.09 o
 -31   3  11        143.49        118.45        97.36 o
 -29   3  11          0.36        -43.02        86.05 o
 -27   3  11        160.32        107.33        94.79 o
 -25   3  11        688.63        734.07       109.94 o
 -23   3  11         89.67         91.74       112.31 o
 -21   3  11       1164.55        954.85       114.80 o
 -19   3  11       1013.53        957.86       124.28 o
 -17   3  11        183.88         48.68        61.20 o
 -15   3  11          0.03        -28.48        67.54 o
 -13   3  11        974.37       1051.39       107.15 o
 -11   3  11        619.37        769.07        87.17 o
  -9   3  11       2670.95       2890.56       136.32 o
  -7   3  11        229.45        359.79        83.83 o
  -5   3  11          6.93        -34.48        68.96 o
  -3   3  11        810.25        710.12       100.68 o
  -1   3  11       1536.90       1423.90       123.35 o
   1   3  11         34.72        -35.49        70.98 o
   3   3  11        386.44        510.71       101.80 o
   5   3  11          9.73         83.12        92.59 o
   7   3  11         25.20         90.00       125.14 o
   9   3  11         34.31        -46.90        93.80 o
  11   3  11        876.64        887.20       136.06 o
  13   3  11         91.87        104.49       100.47 o
  15   3  11        301.82        203.08       114.96 o
  17   3  11        984.64       1077.73       148.89 o
  19   3  11       1405.24       1537.96       179.84 o
  21   3  11          7.41         94.42       171.37 o
  23   3  11         14.97         20.81       130.28 o
  25   3  11          4.89         70.57       297.41 o
 -38   4  11        594.66        740.77       174.61 o
 -36   4  11         73.77         -3.91       123.06 o
 -34   4  11         77.98        -51.34       117.30 o
 -32   4  11        487.51        441.65       125.50 o
 -30   4  11       1314.50       1300.10       145.90 o
 -28   4  11        469.86        489.37       120.47 o
 -26   4  11         97.13         94.71       119.07 o
 -24   4  11       1792.35       1733.68       152.95 o
 -22   4  11        551.21        538.60       111.63 o
 -20   4  11        462.42        509.70       113.40 o
 -18   4  11       5595.88       5717.16       251.51 o
 -16   4  11       3803.49       4090.94       222.70 o
 -14   4  11        507.76        632.98       136.37 o
 -12   4  11       1685.16       1850.14       189.17 o
 -10   4  11       6099.81       5863.06       413.60 o
  -8   4  11      13295.61      13480.44       423.96 o
  -6   4  11       1807.34       1540.64       176.17 o
  -4   4  11        545.03        642.76       215.66 o
  -2   4  11       2833.68       2895.74       184.67 o
   0   4  11       5549.15       5510.35       286.67 o
   2   4  11        751.15        695.49       124.04 o
   4   4  11         46.62        -26.03       101.01 o
   6   4  11       1611.61       1673.91       163.14 o
   8   4  11        928.25        921.61       142.68 o
  10   4  11        415.03        454.00       125.16 o
  12   4  11        670.28        690.64       139.32 o
  14   4  11        533.59        526.10       140.79 o
  16   4  11        803.19       1148.85       168.48 o
  18   4  11          6.38       -100.71       201.43 o
  20   4  11        625.64       1153.45       280.61 o
 -31   5  11       1358.32       1129.31       161.40 o
 -29   5  11        588.50        569.53       139.49 o
 -27   5  11          7.47        -58.92       117.84 o
 -25   5  11        693.21        898.71       162.05 o
 -23   5  11        850.98        902.22       158.58 o
 -21   5  11        362.16        235.07       137.25 o
 -19   5  11         65.41        -70.93       141.85 o
 -17   5  11       2753.95       2730.05       249.75 o
 -15   5  11       2841.24       2992.90       311.50 o
 -13   5  11        381.63        311.37       144.85 o
 -11   5  11        140.71        -28.19       289.85 o
  -9   5  11       1721.28       1640.34       196.42 o
  -7   5  11        119.51          6.52       198.77 o
  -5   5  11          0.84         60.77       131.30 o
  -3   5  11       1736.66       2183.84       218.12 o
  -1   5  11       7889.12       7697.11       374.20 o
   1   5  11       1031.42        979.26       181.43 o
   3   5  11        619.78        695.70       166.10 o
   5   5  11       1745.51       1754.24       179.30 o
   7   5  11        983.41        868.17       148.97 o
   9   5  11        456.18        386.35       140.31 o
  11   5  11        696.03        952.72       266.14 o
  13   5  11        827.39       1344.50       395.71 o
 -20   6  11          9.77        171.39       297.41 o
 -18   6  11          2.07         -5.29       188.86 o
 -16   6  11          1.81         43.53       180.71 o
 -14   6  11         62.50         44.50       200.90 o
 -12   6  11         95.78        -76.23       152.46 o
 -10   6  11         30.68         49.23       189.48 o
  -8   6  11         71.69        -79.29       158.58 o
  -6   6  11        236.74        132.66       156.06 o
  -4   6  11         10.01         54.26       153.14 o
  -2   6  11        417.89        470.10       176.74 o
   0   6  11         72.75        279.32       210.98 o
 -46   0  12       7126.00       7385.03       475.68 o
 -44   0  12       5465.37       6356.31       450.63 o
 -42   0  12       1129.54       1581.31       304.97 o
 -40   0  12        108.46        -18.01       183.33 o
 -38   0  12        605.69        449.51       194.04 o
 -36   0  12      10081.02       8592.63       434.68 o
 -34   0  12      24082.68      22979.34       751.99 o
 -32   0  12      24529.06      22997.28       732.48 o
 -30   0  12      42289.37      41256.73      1117.44 o
 -28   0  12      13280.93      13823.29       385.52 o
 -26   0  12       2897.20       2980.77       337.82 o
 -24   0  12       1752.73       1976.13       139.28 o
 -22   0  12      15355.49      15114.27       396.41 o
 -20   0  12      70110.35      66714.62      1320.98 o
 -18   0  12     138873.70     137784.33      2607.25 o
 -16   0  12     100055.92      97066.12      1862.69 o
 -14   0  12      90566.59      91373.32      1756.82 o
 -12   0  12      19564.79      22218.11       495.32 o
 -10   0  12       1293.14       1047.83       180.44 o
  -8   0  12        603.63        675.34        99.77 o
  -6   0  12      53879.93      52154.68      1039.95 o
  -4   0  12     141905.77     134257.61      2533.53 o
  -2   0  12     120603.68     116198.57      2210.71 o
   0   0  12      57499.54      55969.59      1356.01 o
   2   0  12       9131.47       9227.50       251.51 o
   4   0  12        486.61        464.91        74.46 o
   6   0  12       1330.60       1388.60       132.51 o
   8   0  12      26281.58      25776.29       723.44 o
  10   0  12      43994.05      43840.25      1729.01 o
  12   0  12      47806.23      50705.88      1981.05 o
  14   0  12      22998.53      23303.83      1103.95 o
  16   0  12      10325.75       9617.94       635.15 o
  18   0  12       1073.01        620.02       247.00 o
  20   0  12         82.19        -80.65       161.31 o
  22   0  12       1109.93        504.08       236.92 o
  24   0  12       4483.54       5565.09       589.78 o
  26   0  12       6357.28       6371.63       630.11 o
  28   0  12       4904.66       5519.73       609.94 o
 -47   1  12       2479.59       3050.35       370.94 o
 -45   1  12       3173.31       3663.10       264.97 o
 -43   1  12       2542.97       2904.57       236.18 o
 -41   1  12       2292.48       2364.03       207.30 o
 -39   1  12       1320.14       1362.00       329.60 o
 -37   1  12       2789.88       2734.20       362.20 o
 -35   1  12      11749.66      11789.17       310.44 o
 -33   1  12      14102.47      14887.30       351.21 o
 -31   1  12      15920.28      16095.09       362.69 o
 -29   1  12      14366.00      15379.03       341.36 o
 -27   1  12       6415.86       6705.66       205.07 o
 -25   1  12       4292.68       4194.75       214.66 o
 -23   1  12       7886.98       7711.49       207.47 o
 -21   1  12      16041.58      15818.05       283.99 o
 -19   1  12      36621.32      35798.06       540.41 o
 -17   1  12      76154.30      74778.37      1040.18 o
 -15   1  12      42269.08      42123.51       679.62 o
 -13   1  12      15500.06      15580.49       296.75 o
 -11   1  12       6741.29       6926.84       155.24 o
  -9   1  12       7133.54       6988.75       171.33 o
  -7   1  12      12279.33      11951.72       281.42 o
  -5   1  12      37871.74      36505.12       647.00 o
  -3   1  12      70911.12      69097.12       948.71 o
  -1   1  12      74455.88      75556.91      1034.66 o
   1   1  12      17961.09      18072.13       384.74 o
   3   1  12       2935.74       3027.35       147.15 o
   5   1  12       5286.34       5006.84       405.99 o
   7   1  12      12917.13      12730.70       316.23 o
   9   1  12      11842.62      11454.27       304.66 o
  11   1  12      16163.98      16817.60       410.36 o
  13   1  12      14438.14      14877.81       379.17 o
  15   1  12       2824.61       2709.41       204.43 o
  17   1  12       3583.52       3339.01       322.61 o
  19   1  12        424.18        399.79       154.78 o
  21   1  12        818.20        879.66       197.80 o
  23   1  12       2727.37       2717.73       347.82 o
  25   1  12       4762.01       5434.93       836.78 o
  27   1  12       3588.10       4098.21       368.80 o
 -44   2  12       2399.54       2932.19       235.38 o
 -42   2  12       3151.82       3162.55       209.50 o
 -40   2  12       8137.31       8589.41       289.25 o
 -38   2  12       8434.84       8398.59       278.20 o
 -36   2  12       4006.25       4167.83       210.58 o
 -34   2  12       1843.99       2052.96       153.15 o
 -32   2  12       4194.74       4114.16       196.86 o
 -30   2  12       9338.57       9653.03       269.51 o
 -28   2  12      17650.14      17611.86       383.38 o
 -26   2  12      26603.05      27259.41       517.92 o
 -24   2  12      27893.56      27236.71       512.98 o
 -22   2  12      25134.84      24965.77       475.25 o
 -20   2  12      12981.46      12786.50       293.26 o
 -18   2  12      13081.13      12644.35       344.70 o
 -16   2  12       8797.29       8820.60       446.01 o
 -14   2  12      18203.62      18415.51       359.02 o
 -12   2  12      53803.87      53598.11      1225.29 o
 -10   2  12      48459.81      45643.83      1132.78 o
  -8   2  12      45366.33      43997.48       741.41 o
  -6   2  12      21225.54      20649.24       377.56 o
  -4   2  12      10137.71       9885.50       263.13 o
  -2   2  12       4214.50       4460.58       238.48 o
   0   2  12      14865.32      15235.99       358.47 o
   2   2  12      24070.47      24164.49       506.37 o
   4   2  12      29911.23      30139.12       609.56 o
   6   2  12      27722.66      27275.40       572.95 o
   8   2  12      20180.11      19226.42       459.83 o
  10   2  12       6421.06       7070.09       305.59 o
  12   2  12       5513.77       5639.84       240.82 o
  14   2  12       2354.37       2147.45       168.17 o
  16   2  12       7128.60       7652.68       281.97 o
  18   2  12      10501.54      10566.40       345.63 o
  20   2  12       6594.71       6985.61       344.13 o
  22   2  12       5779.36       6379.13       345.21 o
  24   2  12       1904.86       2722.54       311.75 o
  26   2  12        681.65        544.41       277.25 o
 -43   3  12       2343.40       2268.85       320.26 o
 -41   3  12       3989.20       4558.21       250.63 o
 -39   3  12       8148.22       9042.66       403.83 o
 -37   3  12       4473.64       4628.60       243.58 o
 -35   3  12       1310.95       1610.93       157.93 o
 -33   3  12        117.46         97.76       105.56 o
 -31   3  12        558.09        632.70       118.68 o
 -29   3  12       7055.63       6517.52       239.88 o
 -27   3  12      24156.50      22227.11       464.71 o
 -25   3  12      27879.68      26444.89      1304.01 o
 -23   3  12      19100.56      18115.83       444.51 o
 -21   3  12       7282.81       7134.70       260.40 o
 -19   3  12       6849.69       6663.68       243.00 o
 -17   3  12       1680.20       1793.18       128.70 o
 -15   3  12        345.18        281.92        83.01 o
 -13   3  12      32750.44      33035.30       923.80 o
 -11   3  12      40374.07      40774.65       779.37 o
  -9   3  12      73617.08      72951.95      1491.36 o
  -7   3  12      23232.62      23056.88       491.32 o
  -5   3  12       2339.73       2541.55       152.72 o
  -3   3  12        418.69        572.80        98.27 o
  -1   3  12        744.29        973.34       124.42 o
   1   3  12      10172.34      10675.50       306.75 o
   3   3  12      31705.16      31378.14       651.90 o
   5   3  12      27771.11      27171.66       592.01 o
   7   3  12      19202.91      19335.49       469.83 o
   9   3  12       3911.47       3389.64       235.01 o
  11   3  12        148.47         54.59       100.13 o
  13   3  12        106.35         70.87       104.50 o
  15   3  12       2741.42       2896.17       339.78 o
  17   3  12       4696.02       5581.83       284.96 o
  19   3  12       7294.52       7980.60       406.72 o
  21   3  12       6420.43       6148.45       314.36 o
  23   3  12       2244.42       3037.52       340.39 o
 -38   4  12       3595.83       4053.25       237.06 o
 -36   4  12       1987.56       1865.13       176.82 o
 -34   4  12       1263.88       1151.00       168.20 o
 -32   4  12        757.09        651.40       132.40 o
 -30   4  12       2430.91       2103.82       173.58 o
 -28   4  12       7932.46       7377.87       267.22 o
 -26   4  12       8822.74       8524.27       274.18 o
 -24   4  12      16092.28      16261.31       425.40 o
 -22   4  12      10001.15      10473.46       297.22 o
 -20   4  12       5307.97       5325.30       303.35 o
 -18   4  12       3862.44       4493.94       236.31 o
 -16   4  12        854.75        674.12       151.32 o
 -14   4  12      13326.88      13209.29       543.56 o
 -12   4  12      13172.98      13325.91       595.95 o
 -10   4  12      32861.05      33756.34       806.65 o
  -8   4  12      41419.04      40218.86       928.34 o
  -6   4  12       3161.03       2942.47       220.40 o
  -4   4  12       2817.20       2669.72       211.12 o
  -2   4  12       3918.73       4130.57       219.93 o
   0   4  12       4797.89       5378.56       280.85 o
   2   4  12      11389.07      11405.50       343.78 o
   4   4  12      18597.36      18842.60       476.80 o
   6   4  12      10236.76       9759.57       327.95 o
   8   4  12       4700.07       4765.78       255.30 o
  10   4  12       1444.07       1308.07       162.69 o
  12   4  12        794.49        939.84       208.09 o
  14   4  12       1631.52       1393.82       173.71 o
  16   4  12       2833.79       2742.39       227.42 o
  18   4  12       4029.42       4457.38       322.71 o
 -31   5  12       1850.15       1606.95       210.69 o
 -29   5  12       1854.52       1815.33       314.32 o
 -27   5  12        896.80       1139.62       176.31 o
 -25   5  12       1078.15       1111.18       194.90 o
 -23   5  12       3608.96       3946.95       292.57 o
 -21   5  12       3099.04       3722.68       280.39 o
 -19   5  12       4005.66       4617.59       460.96 o
 -17   5  12       5211.26       5677.46       347.05 o
 -15   5  12       2771.78       2778.70       315.31 o
 -13   5  12       3393.86       4057.64       281.49 o
 -11   5  12       2294.58       1997.43       473.84 o
  -9   5  12       3392.96       3334.47       254.09 o
  -7   5  12       1959.87       2063.88       258.34 o
  -5   5  12       3594.92       3600.03       262.25 o
  -3   5  12       6501.87       6912.69       344.18 o
  -1   5  12       2370.61       2490.62       233.07 o
   1   5  12       3684.66       3728.50       272.53 o
   3   5  12       3353.65       3423.26       285.28 o
   5   5  12        475.59        434.09       164.51 o
   7   5  12        939.12        982.03       160.52 o
   9   5  12       2100.41       1948.61       198.90 o
  11   5  12       1889.76       1769.24       276.31 o
 -18   6  12       4896.12       7092.47       690.60 o
 -16   6  12       3330.08       3750.27       317.97 o
 -14   6  12       2010.24       2073.71       308.31 o
 -12   6  12        665.39        331.47       196.33 o
 -10   6  12        241.89        178.60       224.32 o
  -8   6  12        328.44        484.31       176.29 o
  -6   6  12       2006.29       2447.36       252.51 o
  -4   6  12       3850.33       4594.39       397.50 o
  -2   6  12       5860.54       7621.76       730.92 o
 -47   1  13        838.34        592.76       261.82 o
 -45   1  13        100.46         50.39       147.08 o
 -43   1  13        508.46        474.61       155.08 o
 -41   1  13       1562.10       1871.25       189.71 o
 -39   1  13         27.34        -44.16       115.61 o
 -37   1  13        158.49        228.21       122.34 o
 -35   1  13       2925.08       3061.96       175.98 o
 -33   1  13       4771.67       5168.56       211.61 o
 -31   1  13        469.91        552.92       100.10 o
 -29   1  13       1798.04       1595.93       122.98 o
 -27   1  13      11075.14      10266.11       261.69 o
 -25   1  13       3479.81       3514.42       157.54 o
 -23   1  13        306.51        270.85        72.10 o
 -21   1  13       7101.05       6699.07       184.45 o
 -19   1  13      16580.73      15330.75       287.66 o
 -17   1  13      10946.56      11116.69       220.05 o
 -15   1  13        209.26        181.16        45.24 o
 -13   1  13      16715.29      16869.27       290.50 o
 -11   1  13      18210.85      18118.24       305.82 o
  -9   1  13       7183.52       7396.50       161.98 o
  -7   1  13        379.28        404.70        52.18 o
  -5   1  13      19579.67      17477.94       553.69 o
  -3   1  13       5972.99       5838.30       138.36 o
  -1   1  13        401.62        296.60        92.40 o
   1   1  13      16169.06      16713.75       379.80 o
   3   1  13      13148.11      12877.70       312.67 o
   5   1  13      12493.85      12660.07       315.03 o
   7   1  13        559.43        506.89        92.79 o
   9   1  13       8989.31       9580.90       280.17 o
  11   1  13       8599.78       9086.94       582.97 o
  13   1  13       2629.87       2514.24       264.69 o
  15   1  13        235.56        143.73       146.18 o
  17   1  13       5561.60       4831.62       453.68 o
  19   1  13       2978.99       2647.96       284.55 o
  21   1  13        608.55        422.36       264.64 o
  23   1  13         35.18         95.04       158.59 o
  25   1  13        924.73        725.75       211.52 o
 -44   2  13        136.55        134.72       151.58 o
 -42   2  13       2384.63       2829.39       230.24 o
 -40   2  13       2024.98       2584.57       185.51 o
 -38   2  13        203.20        255.35       124.34 o
 -36   2  13        746.28        658.23       118.65 o
 -34   2  13       6275.17       7140.22       295.13 o
 -32   2  13       2877.95       2951.32       178.69 o
 -30   2  13        833.01        783.90       117.20 o
 -28   2  13        448.03        502.55       101.17 o
 -26   2  13       8397.57       8704.41       248.07 o
 -24   2  13      13541.51      12949.72       307.58 o
 -22   2  13         48.84        -30.21        66.92 o
 -20   2  13       9719.44       9027.21       239.84 o
 -18   2  13       2820.56       2396.75       134.60 o
 -16   2  13       2789.83       2686.82       139.45 o
 -14   2  13       5042.31       4935.32       164.94 o
 -12   2  13      21140.50      19409.04       844.25 o
 -10   2  13      12022.52      10737.26       487.42 o
  -8   2  13        549.17        551.18        79.02 o
  -6   2  13      14651.84      14601.16       340.30 o
  -4   2  13      15809.03      15587.15       359.92 o
  -2   2  13       6889.10       6412.45       211.48 o
   0   2  13         14.90         85.19       112.19 o
   2   2  13       8745.80       8506.75       258.78 o
   4   2  13      13415.24      13558.26       348.35 o
   6   2  13       1330.93       1519.27       149.88 o
   8   2  13       2738.78       2785.52       173.83 o
  10   2  13       4406.30       4668.45       225.48 o
  12   2  13       3749.16       3637.13       210.80 o
  14   2  13       1222.47       1116.24       140.37 o
  16   2  13       3649.76       3645.27       647.71 o
  18   2  13       3585.32       3405.46       257.59 o
  20   2  13        471.52        752.36       170.72 o
  22   2  13         79.73        294.82       185.08 o
  24   2  13        643.62        342.78       272.21 o
 -43   3  13         16.90        213.58       224.64 o
 -41   3  13         99.53        101.31       134.55 o
 -39   3  13        135.02         82.55       120.50 o
 -37   3  13         37.88        -26.25       116.49 o
 -35   3  13        201.25        177.58       112.87 o
 -33   3  13        115.32        310.60       112.53 o
 -31   3  13         56.96        183.91       102.13 o
 -29   3  13        263.26        201.15       101.42 o
 -27   3  13        492.28        606.13       112.65 o
 -25   3  13       1895.57       1957.61       149.10 o
 -23   3  13          2.79        -42.89        85.78 o
 -21   3  13         81.01         13.43        81.47 o
 -19   3  13          5.20        -27.48        71.86 o
 -17   3  13       9243.74       8735.33       246.57 o
 -15   3  13       4110.69       4257.99       229.19 o
 -13   3  13       1373.43       1526.43       203.17 o
 -11   3  13         77.80         -3.93        94.49 o
  -9   3  13         11.75         12.13        97.62 o
  -7   3  13        444.32        472.29        90.85 o
  -5   3  13          0.12        -34.74        69.47 o
  -3   3  13        208.92         82.11        82.58 o
  -1   3  13        384.35        512.06       149.88 o
   1   3  13         40.82        153.83        95.27 o
   3   3  13         20.31        118.68        98.20 o
   5   3  13         29.87         11.72        96.35 o
   7   3  13        386.13        138.91       110.59 o
   9   3  13        368.74        339.70       115.69 o
  11   3  13        183.24        285.87       109.87 o
  13   3  13          1.95        -54.86       109.71 o
  15   3  13        259.78        407.34       129.97 o
  17   3  13        116.43        122.45       129.99 o
  19   3  13         11.91        -22.90       139.76 o
  21   3  13         13.25         54.59       199.51 o
 -38   4  13         14.69         -7.03       129.95 o
 -36   4  13        493.25        620.22       141.94 o
 -34   4  13        665.86        611.50       139.25 o
 -32   4  13         68.67        -20.80       112.78 o
 -30   4  13        901.83        694.35       133.30 o
 -28   4  13       1213.21       1002.34       137.25 o
 -26   4  13       1379.18       1355.32       146.15 o
 -24   4  13         65.78         95.02        89.21 o
 -22   4  13        668.72        643.46       163.71 o
 -20   4  13       3819.72       3985.14       228.64 o
 -18   4  13       2618.00       3121.74       337.77 o
 -16   4  13       1762.54       1524.59       196.24 o
 -14   4  13         43.04         90.74       153.27 o
 -12   4  13       3035.82       2843.55       257.95 o
 -10   4  13        570.04        547.07       153.90 o
  -8   4  13        747.84       1005.65       157.10 o
  -6   4  13        426.75        627.36       177.68 o
  -4   4  13       1744.80       1862.90       190.82 o
  -2   4  13       2358.66       2540.53       249.50 o
   0   4  13         51.09        -20.46        96.19 o
   2   4  13       1626.89       1701.86       166.77 o
   4   4  13       1986.90       1860.62       178.03 o
   6   4  13         61.02         44.89       107.75 o
   8   4  13       1128.06       1240.70       162.09 o
  10   4  13       2220.90       2161.34       192.48 o
  12   4  13       1591.14       1407.79       170.82 o
  14   4  13        418.19        278.17       132.92 o
  16   4  13        171.38        483.05       157.79 o
 -31   5  13        336.40        534.33       202.33 o
 -29   5  13         21.61         44.72       142.35 o
 -27   5  13        431.53        601.04       159.61 o
 -25   5  13        822.42       1156.45       202.42 o
 -23   5  13        204.11        134.22       166.74 o
 -21   5  13        731.31        721.34       234.18 o
 -19   5  13        910.71       1170.84       201.27 o
 -17   5  13       1262.74       1323.71       204.17 o
 -15   5  13          0.85        -60.33       163.47 o
 -13   5  13       1267.69       1228.74       195.00 o
 -11   5  13        747.05        704.16       201.18 o
  -9   5  13         47.84        -64.15       221.32 o
  -7   5  13         86.98        -64.64       129.29 o
  -5   5  13       2817.70       2864.23       255.69 o
  -3   5  13       2316.64       2697.28       244.35 o
  -1   5  13         78.69        -70.26       140.53 o
   1   5  13        682.25        789.97       173.63 o
   3   5  13        135.56        230.47       159.00 o
   5   5  13        860.48        778.85       184.47 o
   7   5  13         31.22       -104.63       209.25 o
   9   5  13       1051.45       1403.80       204.88 o
 -12   6  13         38.10       -141.14       282.29 o
 -10   6  13         14.69        -60.49       262.12 o
  -8   6  13          2.42        -25.20       241.96 o
 -46   0  14        354.96        308.49       244.14 o
 -44   0  14        706.59       1015.80       395.71 o
 -42   0  14        455.89        261.90       236.92 o
 -40   0  14        207.08        209.10       184.43 o
 -38   0  14       9617.52       8616.24       445.55 o
 -36   0  14      21233.41      19612.02       691.50 o
 -34   0  14      26186.88      27196.05       841.20 o
 -32   0  14       8687.33       9372.57       524.25 o
 -30   0  14       1511.16       1571.80       194.24 o
 -28   0  14       1628.76       1566.35       143.48 o
 -26   0  14        612.46        502.86        98.63 o
 -24   0  14      19596.34      18284.21       455.91 o
 -22   0  14      62090.27      58918.67      1334.58 o
 -20   0  14      77290.76      73253.20      1448.92 o
 -18   0  14      49224.77      47326.09       971.83 o
 -16   0  14      11878.89      10899.35       302.65 o
 -14   0  14       1366.91       1402.66       111.39 o
 -12   0  14        601.88        753.75       142.02 o
 -10   0  14      29483.58      26754.13      2946.37 o
  -8   0  14     115266.26     114242.63      2182.73 o
  -6   0  14     117149.33     112785.33      2159.25 o
  -4   0  14      77141.18      74594.71      1466.11 o
  -2   0  14      54393.20      53124.00      1079.34 o
   0   0  14       4701.28       4316.16       236.92 o
   2   0  14      11089.58       9689.64       347.51 o
   4   0  14       2518.00       2355.28       184.02 o
   6   0  14       5836.24       6890.84       473.84 o
   8   0  14      53942.94      58347.80      2223.01 o
  10   0  14      59408.92      58655.30      2258.30 o
  12   0  14      14171.09      14346.25       811.58 o
  14   0  14       3352.30       3810.88       463.76 o
  16   0  14        496.27        373.02       216.76 o
  18   0  14        270.46        257.08       221.80 o
  20   0  14       1702.98        957.76       312.53 o
  22   0  14       5444.66       4183.90       524.25 o
  24   0  14       5609.21       6608.55       685.56 o
 -47   1  14       2158.66       2131.50       380.58 o
 -45   1  14       1143.35       1504.78       195.12 o
 -43   1  14       1109.16       1289.01       181.82 o
 -41   1  14        355.76        225.98       136.71 o
 -39   1  14       5431.41       5347.63       275.75 o
 -37   1  14      12456.00      12328.50       377.05 o
 -35   1  14      12848.70      12265.11       319.83 o
 -33   1  14      21497.03      21724.26       452.22 o
 -31   1  14      12826.48      12811.75       326.86 o
 -29   1  14       2228.04       2310.08       142.39 o
 -27   1  14       5439.87       5341.52       185.67 o
 -25   1  14      11689.18      11257.25       269.86 o
 -23   1  14      25726.30      24854.60       458.46 o
 -21   1  14      56328.03      56272.98       898.66 o
 -19   1  14      60740.46      59857.00       858.80 o
 -17   1  14      23970.66      23146.26       419.63 o
 -15   1  14       4995.01       5139.05       185.24 o
 -13   1  14       5957.82       6134.72       152.34 o
 -11   1  14       9885.40      10461.13       209.97 o
  -9   1  14      22351.29      21984.35       359.11 o
  -7   1  14      45582.56      44010.00       643.48 o
  -5   1  14      52338.20      50167.29       786.89 o
  -3   1  14      29083.96      27755.17       543.33 o
  -1   1  14      14227.19      14529.01       334.97 o
   1   1  14       2580.16       2741.72       147.11 o
   3   1  14       4659.20       4152.97       175.21 o
   5   1  14       9693.11       9607.77       273.00 o
   7   1  14      15599.22      15451.91       377.77 o
   9   1  14      43234.55      43738.90       985.96 o
  11   1  14      14492.77      15168.04       463.53 o
  13   1  14       4036.98       4037.72       322.56 o
  15   1  14        968.92        894.39       186.50 o
  17   1  14        201.51        225.00       151.20 o
  19   1  14       1731.12       1542.16       240.10 o
  21   1  14       3105.76       2246.46       279.38 o
  23   1  14       2779.86       2819.06       319.00 o
 -44   2  14       3703.74       3738.05       398.64 o
 -42   2  14       4399.57       4884.87       280.11 o
 -40   2  14       2448.83       2677.46       190.44 o
 -38   2  14       3245.92       3828.49       211.80 o
 -36   2  14       3987.49       4113.35       220.29 o
 -34   2  14       5186.56       5481.07       272.04 o
 -32   2  14      10763.07      10609.69       293.69 o
 -30   2  14      10737.30      11086.42       297.49 o
 -28   2  14      26888.42      26836.02       522.94 o
 -26   2  14      21541.44      22164.95       449.63 o
 -24   2  14       2348.42       2277.89       143.54 o
 -22   2  14       6230.84       6117.79       204.60 o
 -20   2  14       8217.98       8432.95       280.01 o
 -18   2  14      13322.92      12724.52       472.93 o
 -16   2  14      24260.56      24012.73       512.24 o
 -14   2  14      36053.14      33175.01       714.41 o
 -12   2  14      32632.22      29936.05      1327.66 o
 -10   2  14      21255.32      20657.66       398.58 o
  -8   2  14      12425.33      12396.72       541.89 o
  -6   2  14       3082.98       3117.86       154.36 o
  -4   2  14       4054.06       4217.03       225.45 o
  -2   2  14       7735.45       8036.58       243.49 o
   0   2  14      16800.32      17708.69       954.59 o
   2   2  14      19058.84      19174.24       442.02 o
   4   2  14      13498.12      14114.86       369.03 o
   6   2  14       8010.17       8186.46       320.10 o
   8   2  14       2409.74       2556.85       220.79 o
  10   2  14        765.49        776.59       123.86 o
  12   2  14       1279.71       1399.96       150.94 o
  14   2  14       4973.88       5359.95       319.25 o
  16   2  14       4186.13       4042.68       279.06 o
  18   2  14       5874.32       6121.69       650.27 o
  20   2  14       4625.80       4743.35       394.88 o
  22   2  14       1112.44        806.54       337.74 o
 -41   3  14       4711.57       4962.49       257.02 o
 -39   3  14       1369.96       1080.84       150.92 o
 -37   3  14        593.01        429.65       128.26 o
 -35   3  14        375.63        324.54       116.03 o
 -33   3  14        423.53        367.11       115.85 o
 -31   3  14       5436.80       5886.19       334.86 o
 -29   3  14      17427.07      16382.00       387.97 o
 -27   3  14      22967.21      21612.76       791.68 o
 -25   3  14      11715.20      10869.39       528.65 o
 -23   3  14       3107.67       3266.05       200.08 o
 -21   3  14       1098.29       1061.91       132.44 o
 -19   3  14        232.70        265.68        92.53 o
 -17   3  14      28872.36      29032.82       620.59 o
 -15   3  14      30676.90      29504.24       739.68 o
 -13   3  14      31395.47      30380.40      1086.96 o
 -11   3  14      25311.85      24273.27       626.12 o
  -9   3  14      13956.81      12875.50       494.84 o
  -7   3  14       2503.53       2501.05       155.16 o
  -5   3  14        392.00        348.39       104.77 o
  -3   3  14       3001.08       3377.47       186.70 o
  -1   3  14      23124.55      23838.59       530.85 o
   1   3  14      37317.08      38335.26       771.81 o
   3   3  14      29307.67      29174.82       631.00 o
   5   3  14      15307.60      14171.94       460.68 o
   7   3  14       2873.69       2630.86       258.89 o
   9   3  14        170.30         34.77        98.92 o
  11   3  14        491.44        451.07       122.89 o
  13   3  14       3313.29       3832.38       236.82 o
  15   3  14       6951.74       7562.45       317.24 o
  17   3  14       9369.93      10178.92       370.65 o
  19   3  14       3270.08       2977.75       340.28 o
 -38   4  14       1536.17       1442.14       273.16 o
 -36   4  14        987.44        922.42       155.82 o
 -34   4  14        297.79         85.79       123.49 o
 -32   4  14        801.10        800.09       137.55 o
 -30   4  14       4118.70       4244.74       224.79 o
 -28   4  14       7146.84       7769.23       280.91 o
 -26   4  14      11883.22      12216.87       381.74 o
 -24   4  14       5560.96       5373.36       272.85 o
 -22   4  14       3170.58       3048.47       252.79 o
 -20   4  14       1399.64       1245.94       239.02 o
 -18   4  14       5944.62       5921.15       331.23 o
 -16   4  14      10581.92      10118.34       697.12 o
 -14   4  14       6309.37       6006.26       392.41 o
 -12   4  14      16810.97      16110.62       504.12 o
 -10   4  14       8141.44       8043.07       419.88 o
  -8   4  14       1579.66       1449.66       178.44 o
  -6   4  14       4180.14       3890.53       253.07 o
  -4   4  14       4491.43       4210.70       265.51 o
  -2   4  14       4107.31       4630.37       282.21 o
   0   4  14      12019.68      12186.91       364.50 o
   2   4  14      12088.97      11845.45       365.60 o
   4   4  14       5713.15       5563.24       265.40 o
   6   4  14       1670.43       1588.78       170.05 o
   8   4  14        493.74        254.88       127.15 o
  10   4  14        757.13        978.50       189.90 o
  12   4  14       2120.50       2585.15       216.21 o
  14   4  14       3360.08       3780.35       261.47 o
 -29   5  14       1141.68       1336.80       240.23 o
 -27   5  14       2830.99       2747.70       422.87 o
 -25   5  14       2353.47       2128.96       289.50 o
 -23   5  14       3368.28       4128.36       326.72 o
 -21   5  14       5141.86       4983.82       423.79 o
 -19   5  14       3726.92       3488.28       291.13 o
 -17   5  14       2874.10       3173.79       301.33 o
 -15   5  14       2341.96       2071.75       373.02 o
 -13   5  14       1433.60       1409.94       259.85 o
 -11   5  14       2591.94       2946.78       437.92 o
  -9   5  14       2988.70       3090.43       260.29 o
  -7   5  14       3401.49       3869.67       360.79 o
  -5   5  14       5605.19       6387.73       343.34 o
  -3   5  14       3842.60       3466.09       273.82 o
  -1   5  14       3003.15       3439.38       273.86 o
   1   5  14       2151.35       2108.82       235.41 o
   3   5  14        320.20        541.55       182.76 o
   5   5  14        804.69        918.05       191.69 o
   7   5  14       1151.10        690.60       312.53 o
 -45   1  15        366.79        462.56       165.22 o
 -43   1  15        426.17        486.39       155.25 o
 -41   1  15        214.48         43.57       130.42 o
 -39   1  15        473.43        276.58       136.56 o
 -37   1  15       4052.57       4154.28       254.65 o
 -35   1  15       7222.84       7480.98       281.05 o
 -33   1  15         26.74         79.22        91.96 o
 -31   1  15       8751.45       8245.91       247.27 o
 -29   1  15       3215.71       3002.99       160.20 o
 -27   1  15       1723.69       1916.92       130.69 o
 -25   1  15        293.99        295.15        80.28 o
 -23   1  15      13150.31      12428.31       322.88 o
 -21   1  15      15549.39      14937.56       317.22 o
 -19   1  15       1369.46       1397.50        88.52 o
 -17   1  15       6762.19       6980.68       249.82 o
 -15   1  15      23814.72      23646.56       390.38 o
 -13   1  15       6568.80       6692.94       164.83 o
 -11   1  15        788.73        794.57        69.57 o
  -9   1  15       1947.95       2034.53        97.43 o
  -7   1  15      16602.72      16499.91       299.26 o
  -5   1  15       5256.78       5052.53       223.75 o
  -3   1  15        455.36        504.91        96.81 o
  -1   1  15       6981.09       6969.35       216.44 o
   1   1  15      19973.06      19739.98       430.98 o
   3   1  15       9614.49       9681.60       273.36 o
   5   1  15       1217.78       1325.81       174.64 o
   7   1  15       2178.88       2485.64       217.31 o
   9   1  15        716.80        827.26       176.52 o
  11   1  15        709.28       1006.85       192.38 o
  13   1  15        132.87         52.93       173.91 o
  15   1  15       4523.59       4906.47       375.73 o
  17   1  15       1076.06       1170.93       223.80 o
  19   1  15         20.16         92.30       160.28 o
  21   1  15        424.26        610.63       208.04 o
 -44   2  15       1042.77        808.07       187.72 o
 -42   2  15       1183.10       1353.85       187.15 o
 -40   2  15        416.61        229.39       123.80 o
 -38   2  15        252.05        244.68       114.01 o
 -36   2  15       1162.30       1418.36       147.55 o
 -34   2  15        258.51        344.32       165.19 o
 -32   2  15        651.94        463.08       112.59 o
 -30   2  15       2868.59       3223.28       178.98 o
 -28   2  15       7954.23       8300.84       287.26 o
 -26   2  15        526.19        535.49       101.69 o
 -24   2  15      18277.25      17966.59       389.57 o
 -22   2  15       7961.93       8060.04       291.03 o
 -20   2  15        382.32        246.79       106.34 o
 -18   2  15          2.57         64.27        77.50 o
 -16   2  15      12220.38      12594.30       335.43 o
 -14   2  15      11538.37      11365.32       483.84 o
 -12   2  15       5756.75       5320.90       204.13 o
 -10   2  15       1531.81       1543.35       123.73 o
  -8   2  15      11975.08      12214.19       368.12 o
  -6   2  15      13674.96      13396.47       353.61 o
  -4   2  15       1159.74        812.99       104.28 o
  -2   2  15       1286.43       1569.42       128.62 o
   0   2  15       5327.37       5549.60       216.38 o
   2   2  15       3462.85       3420.78       187.32 o
   4   2  15          3.98        -26.81        85.87 o
   6   2  15       3881.16       3833.56       207.76 o
   8   2  15       5439.68       5880.37       244.17 o
  10   2  15       1825.92       1906.29       165.50 o
  12   2  15        888.71       1144.22       177.02 o
  14   2  15       2246.74       2678.11       395.98 o
  16   2  15        688.64        776.20       203.08 o
  18   2  15         21.34        -16.30       166.51 o
  20   2  15         13.31         30.25       252.04 o
 -41   3  15        140.67        204.01       133.84 o
 -39   3  15         32.75        182.53       125.85 o
 -37   3  15         28.83         90.16       118.93 o
 -35   3  15        116.01         69.11       108.88 o
 -33   3  15         61.11         75.74       105.49 o
 -31   3  15         36.67        109.45       104.54 o
 -29   3  15         86.49        208.69       105.24 o
 -27   3  15        940.66        964.87       127.76 o
 -25   3  15        232.65         92.52        81.81 o
 -23   3  15        133.44        149.55        90.83 o
 -21   3  15        975.83        778.73       113.51 o
 -19   3  15        264.23        160.02       110.31 o
 -17   3  15       1159.06       1441.04       175.79 o
 -15   3  15         68.80        284.54       128.18 o
 -13   3  15       2171.92       2097.47       206.59 o
 -11   3  15        175.34        259.60       146.14 o
  -9   3  15        187.45        403.81       147.12 o
  -7   3  15        283.69        191.58        87.41 o
  -5   3  15         14.45          7.97       109.87 o
  -3   3  15        616.04        658.42       113.59 o
  -1   3  15       1275.05       1243.34       139.00 o
   1   3  15        481.11        395.45       119.94 o
   3   3  15        136.89         57.52       106.38 o
   5   3  15        601.91        313.04       112.18 o
   7   3  15        316.31        316.55       116.84 o
   9   3  15         13.60        -65.48       130.97 o
  11   3  15        251.54        296.16       128.98 o
  13   3  15        179.28        127.22       123.69 o
  15   3  15         19.95        168.76       139.45 o
  17   3  15         17.43        145.94       151.22 o
 -36   4  15        517.32        285.64       147.87 o
 -34   4  15         52.13        -40.37       118.91 o
 -32   4  15        221.64        157.87       122.56 o
 -30   4  15       1233.63       1183.96       149.48 o
 -28   4  15       2022.05       1879.89       186.70 o
 -26   4  15        154.98        270.62       138.71 o
 -24   4  15        592.64        768.20       268.99 o
 -22   4  15       1792.81       1793.01       216.33 o
 -20   4  15       1057.39       1193.01       245.55 o
 -18   4  15          0.16         43.43       134.08 o
 -16   4  15        631.24        726.93       214.11 o
 -14   4  15        491.86        428.86       184.43 o
 -12   4  15        808.69        650.51       225.80 o
 -10   4  15       1017.31       1276.67       236.92 o
  -8   4  15       2183.85       2119.21       203.44 o
  -6   4  15       3201.20       3272.78       245.35 o
  -4   4  15       1268.52       1379.45       184.11 o
  -2   4  15        232.22        188.21       171.49 o
   0   4  15        833.17        800.18       224.87 o
   2   4  15        653.70        593.48       137.32 o
   4   4  15        297.67        204.46       126.15 o
   6   4  15        164.51        168.37       124.92 o
   8   4  15       1150.04       1379.29       174.88 o
  10   4  15       1699.25       1469.55       179.87 o
  12   4  15         61.55         32.75       139.51 o
 -29   5  15        145.24         61.58       197.22 o
 -27   5  15         41.00        -77.47       158.87 o
 -25   5  15        331.81        228.72       167.71 o
 -23   5  15        719.24       1060.40       209.00 o
 -21   5  15        385.09        325.87       175.90 o
 -19   5  15        338.79        357.75       182.61 o
 -17   5  15        372.41        272.10       178.25 o
 -15   5  15       1484.43       1809.10       339.68 o
 -13   5  15        540.63        207.42       203.08 o
 -11   5  15         95.51        -19.35       152.61 o
  -9   5  15        740.84       1242.56       240.58 o
  -7   5  15        642.65        930.17       190.92 o
  -5   5  15        872.63        828.55       259.45 o
  -3   5  15          0.22        -72.55       145.10 o
  -1   5  15        535.84        361.11       292.71 o
   1   5  15        244.00        200.22       163.85 o
   3   5  15        293.78        172.90       207.95 o
 -46   0  16       1139.45       1061.31       272.24 o
 -44   0  16         75.83         55.21       223.80 o
 -42   0  16        562.58        484.77       279.77 o
 -40   0  16      14185.94      12959.28      1328.26 o
 -38   0  16      13905.22      14547.43       591.56 o
 -36   0  16       6424.51       6492.12       494.00 o
 -34   0  16       5673.61       5780.83       353.57 o
 -32   0  16       1443.07       1523.02       208.50 o
 -30   0  16        403.93        387.72       147.12 o
 -28   0  16       3890.66       3499.22       260.13 o
 -26   0  16      20382.90      19105.88       485.90 o
 -24   0  16      53458.25      51034.43      1067.07 o
 -22   0  16      51090.65      48768.46      1020.45 o
 -20   0  16      17894.68      17664.08       445.22 o
 -18   0  16       2109.71       1916.52       141.25 o
 -16   0  16        500.21        439.80        90.13 o
 -14   0  16        389.93        459.69        90.07 o
 -10   0  16      50586.52      50964.60      1048.34 o
  -8   0  16      91019.38      86501.98      1693.94 o
  -6   0  16      46279.70      45664.49       955.01 o
  -4   0  16      15267.27      14658.46       387.06 o
  -2   0  16       1862.24       1891.67       194.07 o
   0   0  16       9227.70       8498.87       519.21 o
   2   0  16      23324.61      22663.65      1023.29 o
   4   0  16       5957.41       5993.57       458.72 o
   6   0  16      26048.36      28652.17      1265.25 o
   8   0  16      17145.58      17441.33       907.35 o
  10   0  16       2765.83       2691.81       393.19 o
  12   0  16        199.93        126.02       196.59 o
  14   0  16         89.23         75.61       201.63 o
  16   0  16        340.06        211.72       226.84 o
  18   0  16       3978.18       4698.07       559.53 o
  20   0  16       7093.38       6467.41       670.43 o
 -45   1  16       1872.16       1284.02       194.83 o
 -43   1  16       2371.61       2089.33       209.31 o
 -41   1  16       4645.83       4135.94       256.95 o
 -39   1  16       6290.73       6050.32       401.27 o
 -37   1  16       8546.60       9349.79       323.97 o
 -35   1  16      13951.46      14593.83       448.92 o
 -33   1  16       3244.62       3540.41       246.83 o
 -31   1  16        993.44        895.69       113.47 o
 -29   1  16       7977.62       7560.21       229.44 o
 -27   1  16      13597.66      13313.57       445.54 o
 -25   1  16      25935.94      24996.07       473.29 o
 -23   1  16      32994.99      32178.29       571.11 o
 -21   1  16      30626.98      30267.11       538.17 o
 -19   1  16      20656.13      20996.57       400.04 o
 -17   1  16      10872.67      11559.15       261.34 o
 -15   1  16       5817.14       6002.26       221.30 o
 -13   1  16      10435.16      10541.75       219.23 o
 -11   1  16      30065.21      30376.55       479.92 o
  -9   1  16      52952.27      51586.86       835.17 o
  -7   1  16      18762.21      17821.03       473.40 o
  -5   1  16      11228.74      11140.70       431.19 o
  -3   1  16       6294.25       5446.71       388.15 o
  -1   1  16       1019.43       1109.38       108.63 o
   1   1  16      10612.61      11090.45       297.67 o
   3   1  16      13506.03      13456.20       344.76 o
   5   1  16      20740.01      21247.18       563.15 o
   7   1  16      15832.18      16540.99       616.61 o
   9   1  16       6858.71       7183.73       395.60 o
  11   1  16       5746.91       6019.54       385.74 o
  13   1  16       2390.69       2181.94       282.29 o
  15   1  16        837.07        655.63       192.28 o
  17   1  16       2344.52       2472.48       298.39 o
  19   1  16       4515.87       3929.24       574.66 o
 -44   2  16       2957.34       3005.59       245.18 o
 -42   2  16       2244.91       2571.67       221.57 o
 -40   2  16        997.27       1075.14       168.97 o
 -38   2  16        701.15        795.17       132.49 o
 -36   2  16       3517.46       3527.82       275.31 o
 -34   2  16       9390.71       9359.76       332.59 o
 -32   2  16       8375.51       8172.35       262.87 o
 -30   2  16      21486.68      21020.39       486.45 o
 -28   2  16      11349.80      11311.46       302.78 o
 -26   2  16       8791.01       9275.88       267.02 o
 -24   2  16       6303.83       6343.92       215.83 o
 -22   2  16       1219.99       1023.82       111.96 o
 -20   2  16       6459.36       6387.46       245.06 o
 -18   2  16      15536.91      14732.26       356.60 o
 -16   2  16      26269.95      23329.93      1417.80 o
 -14   2  16      24934.41      23522.52       607.05 o
 -12   2  16       8878.51       8719.21       264.02 o
 -10   2  16       8282.50       7740.15       373.27 o
  -8   2  16       7382.19       7498.18       281.74 o
  -6   2  16       4439.76       4402.03       243.89 o
  -4   2  16      11948.64      11847.68       317.81 o
  -2   2  16      17766.39      18267.17       428.42 o
   0   2  16      15871.63      15875.56       393.84 o
   2   2  16      10449.10      10874.31       316.61 o
   4   2  16       5338.14       5147.48       227.67 o
   6   2  16       1257.29       1210.25       142.93 o
   8   2  16        626.92        629.50       122.06 o
  10   2  16       2088.12       2276.11       210.42 o
  12   2  16       3253.63       3536.99       261.27 o
  14   2  16       3432.19       3087.37       323.83 o
  16   2  16       3318.66       4019.69       374.21 o
  18   2  16       2691.91       3967.15       554.49 o
 -41   3  16        847.51        721.86       150.09 o
 -39   3  16        367.17        400.64       133.77 o
 -37   3  16        382.52        417.71       126.01 o
 -35   3  16       1854.38       1470.56       157.70 o
 -33   3  16       9001.18       8873.75       287.40 o
 -31   3  16      15424.03      14034.43       483.99 o
 -29   3  16      13442.94      12774.05       341.37 o
 -27   3  16       4961.77       4687.68       219.87 o
 -25   3  16       3006.59       2568.47       218.03 o
 -23   3  16        165.52        -32.24        85.59 o
 -21   3  16       1772.54       1773.85       164.84 o
 -19   3  16      12293.41      13168.08       441.28 o
 -17   3  16      31654.64      31453.79       788.53 o
 -15   3  16      42686.39      43187.66      1011.13 o
 -13   3  16      23092.42      22039.15       620.56 o
 -11   3  16       3509.13       3024.58       290.35 o
  -9   3  16        174.98        -18.63       139.95 o
  -7   3  16       2879.43       3020.48       218.35 o
  -5   3  16       6983.48       7261.30       257.35 o
  -3   3  16      16695.88      18023.77       444.87 o
  -1   3  16      21859.28      22246.65       518.03 o
   1   3  16      19031.31      19353.50       479.25 o
   3   3  16       4020.49       3750.77       218.03 o
   5   3  16        921.53        747.21       199.36 o
   7   3  16        397.95        300.34       221.19 o
   9   3  16       2359.86       1986.53       187.63 o
  11   3  16       4033.37       4547.39       261.81 o
  13   3  16       6986.49       7714.85       326.86 o
  15   3  16       5397.55       5969.09       362.24 o
 -36   4  16       1303.32       1236.22       165.39 o
 -34   4  16       2193.01       2187.70       327.15 o
 -32   4  16       3372.05       3335.10       318.85 o
 -30   4  16       5071.25       4702.34       291.03 o
 -28   4  16       3000.88       3272.90       234.29 o
 -26   4  16       3200.12       3056.86       308.22 o
 -24   4  16        698.15        881.46       180.39 o
 -22   4  16        514.87        777.38       173.65 o
 -20   4  16       3180.86       3141.78       407.85 o
 -18   4  16       7844.33       8051.41       480.29 o
 -16   4  16      13006.66      12854.40       473.23 o
 -14   4  16       7982.44       7428.44       352.35 o
 -12   4  16       4769.33       4454.79       363.57 o
 -10   4  16        852.20        845.87       170.14 o
  -8   4  16        763.36        758.50       163.63 o
  -6   4  16       2181.92       2315.09       218.24 o
  -4   4  16       5971.07       6326.99       325.54 o
  -2   4  16      10208.31      10409.22       397.52 o
   0   4  16       5985.42       6292.80       335.23 o
   2   4  16       2232.49       1822.15       178.42 o
   4   4  16       1597.00       1329.42       170.50 o
   6   4  16        668.12        488.04       140.16 o
   8   4  16        928.24        752.07       156.84 o
  10   4  16       2918.33       3307.29       243.02 o
 -27   5  16       1971.25       2063.22       302.91 o
 -25   5  16       5488.52       6061.49       377.78 o
 -23   5  16       2417.09       2638.30       505.42 o
 -21   5  16       2797.00       2884.95       459.44 o
 -19   5  16       2775.94       2416.85       265.51 o
 -17   5  16       1284.73       1287.54       227.60 o
 -15   5  16       1829.32       1833.15       250.24 o
 -13   5  16       3122.84       3399.92       509.13 o
 -11   5  16       2471.13       2627.78       300.95 o
  -9   5  16       4051.09       3970.33       398.23 o
  -7   5  16       4586.50       4639.68       311.38 o
  -5   5  16       2660.00       2613.14       249.44 o
  -3   5  16       1754.69       1686.98       340.21 o
  -1   5  16       1779.15       1253.58       302.60 o
   1   5  16        926.16        897.27       342.78 o
 -45   1  17        355.24        494.82       166.71 o
 -43   1  17        158.50        -72.09       144.18 o
 -41   1  17        581.99        822.11       180.57 o
 -39   1  17       1031.54       1339.93       187.72 o
 -37   1  17       1043.87       1119.51       159.20 o
 -35   1  17        666.32        487.06       131.15 o
 -33   1  17        654.31        730.03       125.66 o
 -31   1  17       1255.28       1372.20       127.43 o
 -29   1  17       3146.74       3514.18       174.80 o
 -27   1  17       1479.98       1170.41       113.20 o
 -25   1  17       4948.21       5177.50       192.76 o
 -23   1  17       4378.97       4563.46       177.51 o
 -21   1  17         10.67        -28.02        69.17 o
 -19   1  17       3155.57       3075.92       143.66 o
 -17   1  17       7997.04       8066.73       193.38 o
 -15   1  17       3575.95       3654.46       134.49 o
 -13   1  17        150.02        224.38        60.95 o
 -11   1  17      12236.65      12311.16       321.62 o
  -9   1  17      13064.26      12652.79       327.35 o
  -7   1  17        112.50        202.92        74.55 o
  -5   1  17       3243.28       3289.86       316.81 o
  -3   1  17       2369.26       2318.91       155.70 o
  -1   1  17       7686.39       7082.42       272.22 o
   1   1  17        135.13         42.96        86.87 o
   3   1  17       3338.54       3847.88       232.03 o
   5   1  17       3257.62       3107.57       277.96 o
   7   1  17       1183.60       1482.62       307.49 o
   9   1  17          2.94        -63.90       131.74 o
  11   1  17       1764.96       1910.87       297.41 o
  13   1  17       3891.06       3584.27       336.82 o
  15   1  17        282.42        299.51       170.65 o
  17   1  17        225.71        101.25       185.25 o
 -44   2  17         57.20          4.37       167.71 o
 -42   2  17        381.14        240.56       147.71 o
 -40   2  17        959.82       1089.69       167.78 o
 -38   2  17        716.18        655.68       130.49 o
 -36   2  17          0.19        -45.30       104.77 o
 -34   2  17       2463.54       2607.13       232.79 o
 -32   2  17       2730.14       2934.36       179.96 o
 -30   2  17       1655.51       1877.19       149.19 o
 -28   2  17         95.98         50.20        94.95 o
 -26   2  17       2981.71       3137.93       217.01 o
 -24   2  17       4068.24       3916.10       211.74 o
 -22   2  17       9062.04       8968.08       368.28 o
 -20   2  17         37.34         59.82        97.86 o
 -18   2  17      12213.95      12432.13       488.53 o
 -16   2  17       7343.72       7328.22       305.24 o
 -14   2  17        254.28        151.39       107.37 o
 -12   2  17       1759.66       1713.21       218.28 o
 -10   2  17       5608.03       6381.21       338.91 o
  -8   2  17       4690.56       4274.62       203.67 o
  -6   2  17       1761.41       1925.35       199.82 o
  -4   2  17       5872.49       6606.61       235.15 o
  -2   2  17       4460.87       4956.16       221.59 o
   0   2  17        797.54       1144.67       130.80 o
   2   2  17        706.61        679.99       119.69 o
   4   2  17       3563.74       3940.35       214.68 o
   6   2  17       2759.73       2741.21       187.03 o
   8   2  17         67.94        -14.82       212.75 o
  10   2  17       1045.39        957.34       254.56 o
  12   2  17       1775.80       2224.30       514.17 o
  14   2  17       1248.33       1338.46       257.52 o
  16   2  17          0.71       -131.06       262.12 o
 -41   3  17          0.71         34.52       127.92 o
 -39   3  17         34.14        -59.23       118.52 o
 -37   3  17         25.35        -56.78       113.56 o
 -35   3  17         28.40         98.72       117.36 o
 -33   3  17          4.40        193.52       114.29 o
 -31   3  17         39.33         37.24       107.74 o
 -29   3  17       1042.86        887.30       129.83 o
 -27   3  17        134.91        -11.82        83.49 o
 -25   3  17        161.88         45.28       102.78 o
 -23   3  17        251.05        338.49       139.93 o
 -21   3  17         54.86        129.13       127.71 o
 -19   3  17        174.64        409.16       148.20 o
 -17   3  17       2045.39       2698.21       229.80 o
 -15   3  17       1058.76       1365.03       193.91 o
 -13   3  17         24.43         72.67       122.53 o
 -11   3  17         43.65        -79.86       161.31 o
  -9   3  17        102.96        -57.39       114.78 o
  -7   3  17        149.65        233.23       131.56 o
  -5   3  17         76.94        250.52       106.10 o
  -3   3  17         23.78        250.42       112.32 o
  -1   3  17          2.62        -12.51       101.50 o
   1   3  17          3.57        135.89       105.64 o
   3   3  17         38.36        -47.96        97.69 o
   5   3  17          7.54        -47.08        94.17 o
   7   3  17          5.13         -2.56       117.10 o
   9   3  17          2.57        132.09       122.72 o
  11   3  17        188.47        232.79       149.58 o
  13   3  17         47.73        254.84       226.28 o
 -34   4  17        123.92        -67.72       135.45 o
 -32   4  17        451.00        439.19       152.55 o
 -30   4  17         19.46        -73.72       147.44 o
 -28   4  17         10.96         19.77       145.93 o
 -26   4  17        572.67        353.65       164.59 o
 -24   4  17        521.24        518.65       166.02 o
 -22   4  17         77.46        -70.16       145.18 o
 -20   4  17       1063.10        909.65       189.40 o
 -18   4  17       1320.40       1246.87       201.52 o
 -16   4  17       1423.23       1352.69       205.75 o
 -14   4  17        104.56        -24.81       174.56 o
 -12   4  17       1683.74       2394.66       295.59 o
 -10   4  17       1430.98       1774.87       214.13 o
  -8   4  17       1492.36       1884.61       258.25 o
  -6   4  17          3.39        -63.85       127.71 o
  -4   4  17       1301.29       1516.83       197.86 o
  -2   4  17       1006.64       1101.04       187.72 o
   0   4  17        299.35        122.64       167.14 o
   2   4  17         80.60        -68.52       137.03 o
   4   4  17        990.07        799.61       151.52 o
   6   4  17        793.61        590.51       148.56 o
 -23   5  17        755.14        523.43       240.58 o
 -21   5  17         18.19         72.62       166.10 o
 -19   5  17        328.83        -25.65       172.43 o
 -17   5  17       1243.82       1171.92       224.69 o
 -15   5  17        478.64        476.33       192.33 o
 -13   5  17        259.18        227.92       231.60 o
 -11   5  17       1175.36       1161.30       310.84 o
  -9   5  17        634.07        823.29       242.07 o
  -7   5  17        112.16         64.96       162.51 o
  -5   5  17        545.93        632.92       226.32 o
  -3   5  17        593.51        529.29       322.61 o
 -44   0  18       5065.94       4965.13       516.69 o
 -42   0  18       9837.70       9336.52       507.92 o
 -40   0  18       4770.79       4856.18       436.03 o
 -38   0  18       7830.33       7590.39       415.15 o
 -36   0  18       6268.33       6091.71       398.02 o
 -34   0  18        162.67        154.31       151.46 o
 -32   0  18       1906.05       1801.67       269.69 o
 -30   0  18      11009.19      10040.10       660.35 o
 -28   0  18      27118.38      25039.38       757.38 o
 -26   0  18      42471.19      42279.90      1129.90 o
 -24   0  18      31259.19      30810.48       708.15 o
 -22   0  18       9541.17       9329.10       305.56 o
 -20   0  18        534.60        416.96       103.70 o
 -18   0  18        225.84        190.59        88.15 o
 -16   0  18       5713.54       5472.16       224.69 o
 -12   0  18      44918.25      46081.48       974.69 o
 -10   0  18      35948.97      34848.87       965.12 o
  -8   0  18      17230.69      17078.46       443.57 o
  -6   0  18        769.50        877.11       211.72 o
  -4   0  18        902.02        640.19       196.59 o
  -2   0  18       2510.72       2293.59       312.53 o
   0   0  18       7684.00       7132.80       504.08 o
   2   0  18      32377.96      30900.39      1345.91 o
   4   0  18      40879.98      43114.37      1779.42 o
   6   0  18      18740.74      20375.10      1043.46 o
   8   0  18        283.88        -98.30       196.59 o
  10   0  18        100.96         30.25       201.63 o
  12   0  18        310.73        710.76       272.21 o
  14   0  18        897.02       1522.34       362.94 o
 -45   1  18        732.96       1562.66       423.43 o
 -43   1  18       3765.59       3352.26       251.65 o
 -41   1  18       8196.43       8714.66       341.35 o
 -39   1  18       5228.39       5686.13       291.62 o
 -37   1  18       4521.53       4816.24       260.60 o
 -35   1  18       2264.70       2109.28       211.00 o
 -33   1  18       2865.62       3002.40       218.28 o
 -31   1  18       2399.22       2114.62       149.55 o
 -29   1  18       3390.03       3198.86       169.32 o
 -27   1  18      14156.96      13956.14       326.27 o
 -25   1  18      22756.17      22929.04       451.68 o
 -23   1  18       9638.16      10409.53       265.28 o
 -21   1  18       3926.05       3880.76       189.60 o
 -19   1  18       2331.50       2427.17       151.66 o
 -17   1  18       7197.39       7005.83       184.18 o
 -15   1  18      14216.09      14414.99       283.74 o
 -13   1  18      33693.54      33820.58       672.39 o
 -11   1  18      28867.63      28971.50       596.86 o
  -9   1  18      15654.69      16162.05       392.72 o
  -7   1  18      17836.75      17577.40       480.53 o
  -5   1  18       1010.76       1072.20       138.62 o
  -3   1  18        272.80        251.33        91.60 o
  -1   1  18       3111.26       2874.35       693.12 o
   1   1  18      10997.30      11502.55       377.20 o
   3   1  18      12505.55      12852.84       529.31 o
   5   1  18       9159.44       9256.06       452.01 o
   7   1  18       3760.92       3321.50       524.25 o
   9   1  18       1534.95       1915.02       256.34 o
  11   1  18       1109.95        930.77       206.67 o
  13   1  18       1161.48       1221.67       233.96 o
  15   1  18       2791.16       2960.92       336.71 o
 -44   2  18        997.84        957.76       362.94 o
 -42   2  18       1334.94       1419.52       219.88 o
 -40   2  18       1661.22       1534.48       279.39 o
 -38   2  18       3572.04       3681.10       265.93 o
 -36   2  18       5562.49       5712.42       248.18 o
 -34   2  18       7942.48       7833.61       267.37 o
 -32   2  18       6724.93       7002.60       248.54 o
 -30   2  18       5491.01       6061.35       234.98 o
 -28   2  18       4891.52       5312.59       267.12 o
 -26   2  18       6710.28       7240.70       241.73 o
 -24   2  18      15181.67      15634.61       367.22 o
 -22   2  18      17924.31      18171.36       401.96 o
 -20   2  18      17442.31      17536.11       435.70 o
 -18   2  18      20144.03      20166.97       556.58 o
 -16   2  18      15674.96      15362.33       465.43 o
 -14   2  18       4322.94       4115.00       303.77 o
 -12   2  18       6664.30       5940.08       278.29 o
 -10   2  18       3297.11       3391.35       190.62 o
  -8   2  18      10628.04      10981.11       427.82 o
  -6   2  18      21316.14      21597.66       577.04 o
  -4   2  18      20539.30      21189.16       796.45 o
  -2   2  18      16021.56      15885.05       402.32 o
   0   2  18       8072.02       7975.72       274.42 o
   2   2  18       4337.26       4824.96       266.30 o
   4   2  18       3101.85       3457.47       208.66 o
   6   2  18       1821.72       1528.01       189.03 o
   8   2  18       3806.65       3425.34       324.96 o
  10   2  18       6063.96       6662.15       432.72 o
  12   2  18       3592.85       3424.15       572.14 o
  14   2  18       2133.75       1557.62       388.15 o
 -39   3  18       1152.39       1066.95       155.61 o
 -37   3  18       3181.10       3615.53       218.07 o
 -35   3  18       6128.36       6333.32       282.09 o
 -33   3  18       9235.85       9224.21       296.37 o
 -31   3  18       4607.50       4658.51       229.25 o
 -29   3  18       2503.22       2309.91       196.50 o
 -27   3  18        272.30        148.40       126.60 o
 -25   3  18        402.58        313.92       144.22 o
 -23   3  18       5883.96       5564.53       315.28 o
 -21   3  18      10344.14      10755.10       402.10 o
 -19   3  18      17527.91      17682.95       543.82 o
 -17   3  18      13359.19      13689.29       464.60 o
 -15   3  18       6724.41       6689.54       330.35 o
 -13   3  18        165.03        175.91       133.21 o
 -11   3  18        210.23        -61.55       123.09 o
  -9   3  18       1773.52       1444.89       233.29 o
  -7   3  18       6104.84       6685.64       630.11 o
  -5   3  18      15407.51      15940.09       708.35 o
  -3   3  18      18642.39      18558.04       603.12 o
  -1   3  18       4505.28       4764.41       305.82 o
   1   3  18        331.14        129.28       109.62 o
   3   3  18         79.27         -2.69       106.08 o
   5   3  18        121.27        -50.58       101.16 o
   7   3  18       1234.22       1200.97       165.78 o
   9   3  18       5065.29       5493.80       336.97 o
 -34   4  18       6059.48       5213.46      1764.30 o
 -32   4  18       5944.68       6256.64       361.65 o
 -30   4  18       1715.70       1795.08       225.37 o
 -28   4  18       2591.79       2477.47       250.50 o
 -26   4  18        658.75        656.02       178.97 o
 -24   4  18       1166.54       1189.68       200.77 o
 -22   4  18       3281.79       3387.47       280.68 o
 -20   4  18       7925.31       8525.21       389.71 o
 -18   4  18       6675.86       6508.72       370.86 o
 -16   4  18       4898.66       5485.37       557.46 o
 -14   4  18       3652.97       2792.45       259.85 o
 -12   4  18        950.69        798.05       217.46 o
 -10   4  18       1114.85       1079.65       188.10 o
  -8   4  18       4532.73       4979.86       385.62 o
  -6   4  18       6992.54       6501.11       338.72 o
  -4   4  18       7600.70       8166.12       360.40 o
  -2   4  18       3564.47       2841.70       250.19 o
   0   4  18       2426.75       2609.87       252.96 o
   2   4  18       1207.35       1130.64       201.16 o
   4   4  18        234.31        451.68       194.39 o
 -13   5  18       2159.58       2626.28       478.88 o
 -43   1  19        292.18        429.19       161.88 o
 -41   1  19        297.53        450.89       205.91 o
 -39   1  19         28.05        114.14       132.68 o
 -37   1  19       2247.37       2420.53       200.76 o
 -35   1  19       2235.64       2518.36       256.24 o
 -33   1  19       1231.70       1548.08       165.42 o
 -31   1  19       1797.40       1583.09       139.19 o
 -29   1  19       6612.83       6548.23       402.75 o
 -27   1  19       3304.52       3431.53       174.38 o
 -25   1  19        130.86        190.51        87.11 o
 -23   1  19       1151.58       1201.26       114.37 o
 -21   1  19       3780.52       3815.89       193.04 o
 -19   1  19       4845.47       5124.05       184.89 o
 -17   1  19         73.51        167.78        71.28 o
 -15   1  19       5098.81       5284.56       213.88 o
 -13   1  19       9579.39       9718.75       289.24 o
 -11   1  19       7319.71       6819.66       240.29 o
  -9   1  19        299.60        154.55        79.31 o
  -7   1  19       1161.28       1095.51       143.48 o
  -5   1  19       5254.32       5706.43       243.01 o
  -3   1  19       4215.97       4141.96       244.43 o
  -1   1  19        542.11        394.80       229.36 o
   1   1  19       5448.02       5471.45       351.53 o
   3   1  19       5258.57       4760.29       350.43 o
   5   1  19         76.60         24.46       289.85 o
   7   1  19        271.05        302.34       167.41 o
   9   1  19       1172.44        998.61       228.04 o
  11   1  19        829.43       1026.20       582.22 o
 -42   2  19        886.74        879.22       176.95 o
 -40   2  19        824.22        921.45       170.88 o
 -38   2  19         63.60        155.44       133.91 o
 -36   2  19       1797.20       1966.81       167.83 o
 -34   2  19       1814.99       2027.93       192.21 o
 -32   2  19        137.08        317.81       109.77 o
 -30   2  19        736.95        668.02       120.11 o
 -28   2  19       2917.09       3454.58       194.42 o
 -26   2  19       1047.62        983.39       146.24 o
 -24   2  19        541.45        357.70       151.34 o
 -22   2  19       4976.17       5206.42       285.62 o
 -20   2  19       6238.33       6995.56       310.97 o
 -18   2  19        385.94        757.33       153.21 o
 -16   2  19        162.39          2.79       112.49 o
 -14   2  19         63.40         56.55       116.87 o
 -12   2  19       9502.21       9040.24       354.99 o
 -10   2  19       1893.50       1615.96       146.84 o
  -8   2  19       3630.25       3620.40       207.87 o
  -6   2  19       7158.77       7660.40       341.96 o
  -4   2  19       5002.86       5085.92       331.86 o
  -2   2  19        490.81        604.90       118.20 o
   0   2  19       1595.04       1704.23       156.79 o
   2   2  19       2469.11       2536.82       215.34 o
   4   2  19        521.44        679.65       152.14 o
   6   2  19        223.44        271.46       177.87 o
   8   2  19       1515.63       1811.01       625.06 o
  10   2  19       1984.57       1926.03       284.81 o
 -39   3  19         77.24        256.37       201.82 o
 -37   3  19          0.41        257.08       129.36 o
 -35   3  19          1.15        -26.97       116.92 o
 -33   3  19         89.65        221.11       131.24 o
 -31   3  19         85.24         79.09       143.33 o
 -29   3  19        189.24        -35.29       115.04 o
 -27   3  19        143.76         66.09       134.70 o
 -25   3  19        449.47        561.39       162.60 o
 -23   3  19         48.81        -25.19       126.80 o
 -21   3  19         36.50          4.20       127.31 o
 -19   3  19       1057.52       1348.62       194.60 o
 -17   3  19          7.70        -61.65       123.30 o
 -15   3  19         23.13        211.59       140.46 o
 -13   3  19         13.37         41.48       130.26 o
 -11   3  19          0.14        -63.97       127.95 o
  -9   3  19        378.04        240.38       176.41 o
  -7   3  19         53.77        426.44       185.25 o
  -5   3  19        145.30        357.90       175.12 o
  -3   3  19        106.56         60.09       105.29 o
  -1   3  19        400.79        219.37       116.36 o
   1   3  19        195.15         37.83       110.70 o
   3   3  19         78.81         72.41       114.19 o
   5   3  19         89.71        139.58       171.71 o
   7   3  19        181.35         43.82       137.74 o
 -32   4  19        120.59       -136.10       272.21 o
 -30   4  19        548.22        564.24       187.08 o
 -28   4  19        931.21       1111.74       202.74 o
 -26   4  19        260.34        141.53       165.73 o
 -24   4  19         10.95        185.02       158.97 o
 -22   4  19        626.06        559.29       188.61 o
 -20   4  19        856.82        693.99       222.57 o
 -18   4  19        378.96        436.84       171.86 o
 -16   4  19          1.02        118.92       155.25 o
 -14   4  19         78.13         -1.17       153.15 o
 -12   4  19       1200.41       1216.15       229.62 o
 -10   4  19        165.24         37.60       169.32 o
  -8   4  19         43.74        181.22       158.11 o
  -6   4  19        588.04        961.61       233.29 o
  -4   4  19        640.79       1036.61       222.94 o
  -2   4  19        181.41        -16.18       153.97 o
   0   4  19         30.33         32.94       152.61 o
 -44   0  20       6958.45       6482.53       680.51 o
 -42   0  20       7874.65       8198.21       468.71 o
 -40   0  20       3250.86       3312.90       521.73 o
 -38   0  20        303.12         78.70       174.22 o
 -36   0  20        362.63        452.92       178.11 o
 -34   0  20       4937.05       4838.15       347.41 o
 -32   0  20      11697.46      10552.11       454.45 o
 -30   0  20      18603.51      18746.12       636.24 o
 -28   0  20      20455.75      19470.85       641.57 o
 -26   0  20      17279.38      16956.09       573.87 o
 -24   0  20       2235.38       2106.43       215.45 o
 -22   0  20        185.70        225.01       105.72 o
 -20   0  20       1759.88       1774.09       158.53 o
 -18   0  20       5868.35       6441.51       326.90 o
 -16   0  20      27735.53      18502.21      1318.18 o
 -14   0  20      29035.20      30045.84       699.24 o
 -12   0  20      13207.05      13060.83       700.68 o
 -10   0  20       4206.64       4229.27       413.35 o
  -8   0  20        248.29        156.27       186.51 o
  -6   0  20        197.41        166.35       181.47 o
  -4   0  20        733.83        695.64       241.96 o
  -2   0  20      14289.80      14588.21       801.49 o
   0   0  20      14476.33      14099.25       796.45 o
   2   0  20      11326.28      11820.79       735.96 o
   4   0  20       6243.60       6301.06       539.37 o
   6   0  20        801.65        564.57       272.21 o
   8   0  20        250.68         50.41       241.96 o
  10   0  20        159.66        292.37       262.12 o
 -43   1  20       3554.42       3556.57       261.44 o
 -41   1  20       2291.13       2836.58       232.59 o
 -39   1  20       2306.71       2101.31       200.49 o
 -37   1  20       1923.48       1545.37       176.30 o
 -35   1  20       2013.89       1764.03       171.36 o
 -33   1  20       7367.99       7679.13       286.32 o
 -31   1  20      14273.56      13097.30       441.64 o
 -29   1  20      15537.78      15434.46       358.78 o
 -27   1  20       8242.57       8522.17       262.82 o
 -25   1  20       3863.96       4218.10       189.96 o
 -23   1  20       3461.64       3198.53       187.30 o
 -21   1  20       3214.91       3000.93       254.58 o
 -19   1  20       2676.18       2517.78       165.58 o
 -17   1  20      10126.57      10167.82       298.21 o
 -15   1  20      28286.01      28700.14       699.21 o
 -13   1  20      17755.37      17099.39       417.25 o
 -11   1  20      14501.48      14108.53       628.63 o
  -9   1  20       4092.65       3281.04       577.70 o
  -7   1  20       3883.04       3862.51       291.70 o
  -5   1  20       7736.38       6984.00       359.79 o
  -3   1  20      10395.05      10249.04       841.82 o
  -1   1  20       8191.49       8890.69       435.76 o
   1   1  20       7967.02       8099.82       425.67 o
   3   1  20       6337.89       6955.90       400.99 o
   5   1  20       1134.38       1380.06       238.74 o
   7   1  20        149.17        169.78       171.53 o
   9   1  20        692.28        687.12       211.88 o
 -42   2  20       1086.53       1754.21       428.47 o
 -40   2  20       2448.13       2842.02       228.49 o
 -38   2  20       4618.43       4397.80       263.10 o
 -36   2  20       4692.25       5021.84       245.30 o
 -34   2  20       3516.10       3722.30       211.06 o
 -32   2  20       4458.30       4395.50       219.33 o
 -30   2  20        771.66        954.74       201.84 o
 -28   2  20       1885.23       1832.70       202.86 o
 -26   2  20       4622.74       4739.47       245.26 o
 -24   2  20      11832.64      11456.85       399.32 o
 -22   2  20      17221.72      17126.58       514.82 o
 -20   2  20      14885.53      14610.69       463.24 o
 -18   2  20       8721.35       8634.13       345.35 o
 -16   2  20       7670.14       7911.87       330.75 o
 -14   2  20       3675.27       3672.98       251.87 o
 -12   2  20       3092.49       3411.78       248.74 o
 -10   2  20       4725.59       4715.63       282.18 o
  -8   2  20       6738.23       6629.03       278.03 o
  -6   2  20      11689.34      11940.98       486.53 o
  -4   2  20       9491.29       9822.49       599.51 o
  -2   2  20       3909.08       3847.29       311.49 o
   0   2  20       2805.85       2859.60       229.95 o
   2   2  20       2201.98       2053.31       261.82 o
   4   2  20       1473.62       1377.07       231.69 o
   6   2  20       3864.39       4994.11       397.42 o
   8   2  20       3156.78       2865.65       642.71 o
 -37   3  20       6216.20       6237.15       374.99 o
 -35   3  20       6740.39       6817.93       321.29 o
 -33   3  20       3166.98       3330.05       239.31 o
 -31   3  20        962.17        955.14       195.47 o
 -29   3  20        108.85        -69.19       138.39 o
 -27   3  20       1258.16       1251.90       190.92 o
 -25   3  20       6195.85       7243.43       354.73 o
 -23   3  20       7623.67       7279.21       353.18 o
 -21   3  20      10960.30      10542.04       418.54 o
 -19   3  20       9573.25       9601.69       400.57 o
 -17   3  20       2007.19       2025.96       216.09 o
 -15   3  20        276.19         92.74       140.40 o
 -13   3  20        764.64        687.45       165.73 o
 -11   3  20       2293.00       2501.94       236.67 o
  -9   3  20       6853.57       7237.03       438.04 o
  -7   3  20      11509.41      12224.74       563.14 o
  -5   3  20       9048.53       9837.05       630.11 o
  -3   3  20       2707.92       2976.56       241.63 o
  -1   3  20        663.36        313.53       131.22 o
   1   3  20        193.38         47.59       116.01 o
   3   3  20        352.82         25.73       129.71 o
   5   3  20       2977.59       3605.28       342.13 o
 -30   4  20       2310.05       1991.13       443.59 o
 -28   4  20        903.55        939.23       258.25 o
 -26   4  20       1454.17       1823.61       241.06 o
 -24   4  20       4207.62       4373.43       317.75 o
 -22   4  20       4202.59       4417.82       323.70 o
 -20   4  20       4718.31       4810.39       331.68 o
 -18   4  20       2151.62       1766.53       240.13 o
 -16   4  20       1630.71       2324.14       257.52 o
 -14   4  20       1516.22       1522.16       227.37 o
 -12   4  20       1438.51       1222.56       218.01 o
 -10   4  20       3313.74       3223.36       715.80 o
  -8   4  20       4648.11       4548.81       406.30 o
  -6   4  20       4100.21       4227.75       675.47 o
  -4   4  20       1936.04       1697.96       218.76 o
 -43   1  21         40.18        393.19       347.82 o
 -41   1  21        359.90        275.88       148.16 o
 -39   1  21        632.42        740.26       161.60 o
 -37   1  21       1421.24       1380.15       172.50 o
 -35   1  21        790.23        932.28       150.26 o
 -33   1  21          6.64         45.32       112.37 o
 -31   1  21       1834.19       1886.76       171.03 o
 -29   1  21       3129.55       3271.02       180.12 o
 -27   1  21        143.10         84.67        94.24 o
 -25   1  21        389.87        465.58       101.37 o
 -23   1  21       5054.21       5191.37       323.05 o
 -21   1  21       1510.75       1538.70       168.46 o
 -19   1  21        968.30        863.22       149.25 o
 -17   1  21       2098.37       2126.74       184.26 o
 -15   1  21       1812.13       1697.31       149.96 o
 -13   1  21       1529.46       1499.19       142.94 o
 -11   1  21        798.83        759.14       136.61 o
  -9   1  21       3133.14       3113.66       270.83 o
  -7   1  21        551.84        707.57       241.96 o
  -5   1  21         29.92        229.36       139.01 o
  -3   1  21        318.35        345.02       201.63 o
  -1   1  21       1742.76       2047.05       254.69 o
   1   1  21        668.09        555.14       178.71 o
   3   1  21        102.81         84.07       189.03 o
   5   1  21        852.53        952.32       222.58 o
   7   1  21       1626.40       1412.91       260.51 o
 -40   2  21        139.51        104.43       289.85 o
 -38   2  21        812.77        909.77       164.86 o
 -36   2  21        913.00       1073.99       179.80 o
 -34   2  21          1.90        145.41       112.45 o
 -32   2  21        443.77        300.23       116.68 o
 -30   2  21       1537.38       1839.69       216.82 o
 -28   2  21        749.59        725.27       207.36 o
 -26   2  21        252.53        171.54       137.22 o
 -24   2  21       2093.39       2016.87       201.38 o
 -22   2  21       5124.83       4820.11       473.13 o
 -20   2  21        267.62        257.51       139.51 o
 -18   2  21        817.90        667.07       157.16 o
 -16   2  21       2804.22       2676.17       261.51 o
 -14   2  21       1087.21       1012.65       200.93 o
 -12   2  21       1525.22       1525.10       191.95 o
 -10   2  21       1942.43       2236.05       259.71 o
  -8   2  21        869.27       1412.19       156.48 o
  -6   2  21        554.77        785.97       136.38 o
  -4   2  21          5.51         38.06       122.54 o
  -2   2  21       2246.47       2730.85       362.94 o
   0   2  21       1618.92       1851.03       253.94 o
   2   2  21        112.38         96.33       161.92 o
   4   2  21         87.04         39.95       335.22 o
   6   2  21       1111.22       1396.31       357.90 o
 -35   3  21          8.60        123.81       267.16 o
 -33   3  21          0.29        100.25       158.76 o
 -31   3  21          7.58         25.59       165.06 o
 -29   3  21        110.96          6.26       145.10 o
 -27   3  21         86.12         54.95       145.46 o
 -25   3  21          2.30         32.23       144.99 o
 -23   3  21         91.12        131.63       155.99 o
 -21   3  21         16.74        158.21       149.85 o
 -19   3  21        211.59         39.75       151.28 o
 -17   3  21          3.31        174.54       148.54 o
 -15   3  21          0.02          8.39       140.58 o
 -13   3  21         15.21        -67.52       137.74 o
 -11   3  21        192.25        471.66       167.42 o
  -9   3  21         38.19         43.92       145.52 o
  -7   3  21         29.23        128.54       159.22 o
  -5   3  21          0.11        -61.99       163.47 o
  -3   3  21         24.00        111.20       180.84 o
  -1   3  21         20.58        -72.11       144.22 o
   1   3  21         95.30        -26.80       147.45 o
 -26   4  21          5.20         10.08       292.37 o
 -24   4  21        826.78        680.51       332.70 o
 -22   4  21        718.20        676.77       202.65 o
 -20   4  21         96.95        116.36       179.31 o
 -18   4  21        142.09        374.70       177.53 o
 -16   4  21        930.88       1297.74       224.98 o
 -14   4  21        679.25        536.45       195.26 o
 -12   4  21         62.97        106.64       165.84 o
 -10   4  21        133.13        191.83       279.77 o
  -8   4  21        881.56        957.76       352.86 o
 -42   0  22       2403.91       2606.12       463.76 o
 -40   0  22       1923.48       1537.98       267.05 o
 -38   0  22        795.66        511.06       249.52 o
 -36   0  22        844.80        728.04       211.52 o
 -34   0  22       3617.16       3635.47       316.99 o
 -32   0  22       9844.28       9879.25       448.95 o
 -30   0  22      14091.52      13978.29       540.00 o
 -28   0  22       3279.82       3445.05       286.79 o
 -26   0  22        327.25        125.63       211.72 o
 -24   0  22       2299.73       2355.48       357.90 o
 -22   0  22       3471.64       3683.46       226.86 o
 -20   0  22      10844.44      10832.36      1139.52 o
 -18   0  22      30438.05      29458.71      1285.42 o
 -16   0  22      20182.12      20420.47       993.05 o
 -14   0  22       8639.07       8801.32       574.66 o
 -12   0  22       1584.33       1643.32       292.37 o
 -10   0  22        190.99        216.76       196.59 o
  -8   0  22        273.15        196.59       201.63 o
  -6   0  22       3352.99       3906.66       438.55 o
  -4   0  22      11702.91      11735.09       741.00 o
  -2   0  22       9612.15      10439.59       705.72 o
   0   0  22       4949.61       5469.32       579.70 o
   2   0  22       1480.95       1839.91       367.98 o
   4   0  22        394.15        524.25       272.21 o
 -41   1  22       1856.50       1954.09       277.61 o
 -39   1  22       1244.77       1016.27       174.59 o
 -37   1  22        970.12        814.14       153.68 o
 -35   1  22       4461.73       4337.01       251.87 o
 -33   1  22       8114.47       8215.84       303.80 o
 -31   1  22      10845.29      10761.85       339.76 o
 -29   1  22      12252.25      13023.13       370.73 o
 -27   1  22       4640.10       4829.65       213.65 o
 -25   1  22       1992.17       1909.42       162.12 o
 -23   1  22       3530.24       3632.99       240.62 o
 -21   1  22       4911.21       4562.00       264.71 o
 -19   1  22      13312.49      13342.59       427.28 o
 -17   1  22       8009.55       8570.58       334.51 o
 -15   1  22       7993.53       8467.12       391.44 o
 -13   1  22       5085.59       4153.80       431.41 o
 -11   1  22       1900.82       1942.10       257.08 o
  -9   1  22       2200.34       1952.13       236.85 o
  -7   1  22       3773.02       3331.62       286.92 o
  -5   1  22       7894.98       7378.46       617.50 o
  -3   1  22      10065.69      10134.99       814.10 o
  -1   1  22       8079.71       8502.43       455.87 o
   1   1  22       3682.66       3796.92       343.84 o
   3   1  22       1265.77       1573.71       330.18 o
   5   1  22        690.82        418.39       287.33 o
 -38   2  22       2509.32       2978.33       356.62 o
 -36   2  22       1246.62       1330.75       180.74 o
 -34   2  22       1383.33       1449.20       161.55 o
 -32   2  22       1361.98       1540.15       173.15 o
 -30   2  22       1653.56       1438.64       198.47 o
 -28   2  22       3305.56       3482.87       345.83 o
 -26   2  22       4599.95       4566.50       290.19 o
 -24   2  22       6013.82       5579.68       316.15 o
 -22   2  22       5076.09       5773.77       319.99 o
 -20   2  22       4140.34       3763.06       262.36 o
 -18   2  22       1557.90       1281.82       182.13 o
 -16   2  22       1412.04       1158.76       185.10 o
 -14   2  22       7345.57       7354.36       418.17 o
 -12   2  22       7352.18       7536.93       388.73 o
 -10   2  22       6708.92       6461.42       340.02 o
  -8   2  22       4190.75       4357.37       386.64 o
  -6   2  22       2961.09       3115.42       246.04 o
  -4   2  22       1298.65       1444.63       262.12 o
  -2   2  22        868.27        889.43       209.49 o
   0   2  22        754.12        826.31       208.85 o
   2   2  22       2944.52       3463.06       458.72 o
 -33   3  22        983.17        892.23       342.78 o
 -31   3  22        461.84        596.75       248.78 o
 -29   3  22       2166.07       1764.36       225.73 o
 -27   3  22       5882.24       6293.33       357.53 o
 -25   3  22       9524.36       9390.34       498.84 o
 -23   3  22      10935.13      10618.79       427.11 o
 -21   3  22       2894.53       2805.12       258.89 o
 -19   3  22        156.55        172.95       165.52 o
 -17   3  22        400.97        412.85       170.64 o
 -15   3  22       1257.94       1460.94       214.30 o
 -13   3  22       5633.15       5463.41       344.23 o
 -11   3  22       9636.53       9703.88       423.66 o
  -9   3  22       8897.04       8959.72       412.08 o
  -7   3  22       5142.41       5384.67       374.02 o
  -5   3  22        936.01        843.67       193.56 o
  -3   3  22        508.93        156.27       292.37 o
 -39   1  23        478.73        519.74       158.59 o
 -37   1  23         18.79         60.41       132.19 o
 -35   1  23        792.24        945.28       160.34 o
 -33   1  23        915.65        932.21       150.66 o
 -31   1  23        163.56         22.83       114.96 o
 -29   1  23        594.85        423.19       130.01 o
 -27   1  23       1760.63       1902.15       188.22 o
 -25   1  23       3537.50       3270.43       236.91 o
 -23   1  23        202.73        249.68       128.45 o
 -21   1  23        385.11        268.26       132.49 o
 -19   1  23       1414.37       1445.48       179.50 o
 -17   1  23       1663.10       1484.32       181.80 o
 -15   1  23         18.36        105.26       151.46 o
 -13   1  23       2713.49       2630.91       269.77 o
 -11   1  23       4804.38       5629.48       362.95 o
  -9   1  23        870.15        829.76       183.54 o
  -7   1  23        116.54        375.99       169.06 o
  -5   1  23       1589.36       2048.87       345.30 o
  -3   1  23       1485.53       1509.14       249.52 o
  -1   1  23        236.25        343.09       471.32 o
   1   1  23        146.95        175.43       178.71 o
 -36   2  23        296.38        -12.94       195.88 o
 -34   2  23        978.11        925.10       191.57 o
 -32   2  23        819.42        910.53       176.34 o
 -30   2  23          5.44        -66.72       133.45 o
 -28   2  23        739.85        941.37       184.46 o
 -26   2  23       1145.13        814.92       169.51 o
 -24   2  23        748.32        910.41       170.12 o
 -22   2  23        112.38        -31.14       133.81 o
 -20   2  23       2148.81       2140.21       220.12 o
 -18   2  23       3075.27       2761.62       237.45 o
 -16   2  23        697.83        588.34       166.63 o
 -14   2  23         21.90        158.86       149.13 o
 -12   2  23       2489.42       2434.52       236.77 o
 -10   2  23       2199.37       2020.81       284.81 o
  -8   2  23        331.80        587.43       289.85 o
  -6   2  23        738.69        609.20       192.08 o
  -4   2  23       2578.21       2834.05       301.05 o
  -2   2  23        199.70        100.82       216.76 o
 -31   3  23        328.89         50.41       287.33 o
 -29   3  23          8.13        307.49       317.57 o
 -27   3  23        222.08        446.09       203.77 o
 -25   3  23          8.41        -88.34       218.05 o
 -23   3  23         51.69        -75.32       150.63 o
 -21   3  23         62.02        185.11       163.44 o
 -19   3  23          5.82         28.00       158.87 o
 -17   3  23         82.05        -33.26       157.10 o
 -15   3  23        104.78        152.44       154.75 o
 -13   3  23        149.66        146.02       163.51 o
 -11   3  23         69.94        426.87       178.14 o
  -9   3  23         57.86         51.53       215.10 o
  -7   3  23          3.62        -85.69       267.16 o
 -38   0  24       8783.55       8029.03       741.00 o
 -36   0  24      11722.88      11763.41       527.39 o
 -34   0  24       7117.17       7712.33       589.78 o
 -32   0  24       6241.01       5722.83       368.28 o
 -30   0  24        750.51        426.91       182.92 o
 -28   0  24        966.36       1072.13       199.51 o
 -26   0  24        847.05        617.50       181.79 o
 -24   0  24       1412.15       1759.26       322.61 o
 -20   0  24      21219.67      21897.44      1068.66 o
 -18   0  24      16102.40      16876.75       902.31 o
 -16   0  24       5145.28       5035.81       519.21 o
 -14   0  24        983.22        524.25       252.04 o
 -12   0  24        995.90       1582.83       317.57 o
 -10   0  24       2745.76       2606.12       403.27 o
  -8   0  24       5615.79       5625.58       564.57 o
  -6   0  24      13424.80      14013.55       831.74 o
  -4   0  24      10993.96      11604.03       771.25 o
  -2   0  24       1857.17       2328.87       403.27 o
 -37   1  24       3744.14       3562.62       303.04 o
 -35   1  24       2608.65       2585.34       212.27 o
 -33   1  24       3163.06       3492.79       231.62 o
 -31   1  24       4012.68       3598.31       262.70 o
 -29   1  24       1158.17        987.50       208.50 o
 -27   1  24       1926.59       1907.32       245.87 o
 -25   1  24       2152.95       1855.25       228.17 o
 -23   1  24       5030.27       5403.76       383.76 o
 -21   1  24       8139.50       8367.94       447.96 o
 -19   1  24       6960.91       6976.70       318.02 o
 -17   1  24       4670.82       4592.21       509.13 o
 -15   1  24       1022.79       1139.23       312.53 o
 -13   1  24        367.25        655.31       277.25 o
 -11   1  24        676.64        645.08       185.25 o
  -9   1  24       2726.07       3097.59       299.35 o
  -7   1  24       4781.28       5780.60       401.60 o
  -5   1  24       5372.94       6173.26       778.81 o
  -3   1  24       2542.33       3060.58       403.27 o
 -34   2  24       1051.56        544.41       297.41 o
 -32   2  24       1743.12       1758.75       230.62 o
 -30   2  24       4372.77       4266.64       348.82 o
 -28   2  24       3613.41       3446.48       267.72 o
 -26   2  24       3560.40       3745.58       281.05 o
 -24   2  24       2055.77       2125.55       221.18 o
 -22   2  24       2081.44       2332.80       226.60 o
 -20   2  24       1469.04       1510.91       203.43 o
 -18   2  24       1544.07       1937.51       220.16 o
 -16   2  24       2737.71       2687.26       242.25 o
 -14   2  24       5131.06       5854.53       342.22 o
 -12   2  24       5979.69       6277.07       854.42 o
 -10   2  24       5863.54       5731.44       599.86 o
  -8   2  24       2802.66       2560.75       423.43 o
 -25   3  24       3875.57       4078.05       559.53 o
 -23   3  24       2374.05       2821.68       268.20 o
 -21   3  24       1194.54       1107.86       208.31 o
 -19   3  24        558.70        532.35       211.96 o
 -17   3  24        563.21        533.55       393.46 o
 -15   3  24       3676.53       3509.97       360.01 o
 -35   1  25        286.82        171.44       160.52 o
 -33   1  25         34.45         69.34       154.78 o
 -31   1  25        213.74        402.03       216.76 o
 -29   1  25       1909.06       2120.67       420.91 o
 -27   1  25        737.87        687.12       206.37 o
 -25   1  25         37.68        -63.90       127.79 o
 -23   1  25        569.31        624.44       158.76 o
 -21   1  25        667.95        739.32       165.43 o
 -19   1  25          1.28       -115.94       231.88 o
 -17   1  25        130.15        146.18       226.84 o
 -15   1  25        771.93        599.86       262.12 o
 -13   1  25       2007.32       1502.17       352.86 o
 -11   1  25        222.10        -75.60       151.20 o
  -9   1  25        315.45        581.79       188.51 o
  -7   1  25        844.69        744.74       220.65 o
 -30   2  25        615.06        515.12       175.37 o
 -28   2  25        516.84        764.23       182.52 o
 -26   2  25         35.56        111.10       152.28 o
 -24   2  25        124.22         61.80       145.92 o
 -22   2  25       1316.22       1000.45       194.95 o
 -20   2  25        513.22        460.42       163.46 o
 -18   2  25         32.39         28.46       148.90 o
 -16   2  25        370.84        751.38       267.26 o
 -14   2  25        956.20        906.48       279.77 o
 -12   2  25         21.13         50.41       241.96 o
 -32   0  26        716.66        597.49       211.88 o
 -30   0  26        583.32        216.76       267.16 o
 -16   0  26        249.44        -75.61       221.80 o
 -14   0  26       1328.22       1577.79       342.78 o
 -12   0  26       2437.91       2313.75       418.39 o
 -10   0  26       4023.75       3770.55       494.00 o
 -31   1  26        598.20        433.51       297.41 o
 -29   1  26       1409.73       1269.10       235.25 o
 -27   1  26       2669.49       3184.02       311.87 o
 -25   1  26       4424.44       3985.08       331.43 o
 -23   1  26       4900.30       5302.97       569.62 o
 -21   1  26       4224.04       4355.29       529.29 o
 -19   1  26       2530.61       2616.20       438.55 o
 -17   1  26       1767.57       1305.58       347.82 o
 -15   1  26       1021.93       1744.13       373.02 o
 -13   1  26       1736.01       1734.05       373.02 o
                                                
